# Supplementary material for: An integrative genetic and transcriptomic study reveals a causal link and candidate biomarkers between tuberculosis and asthma
Source: Front Genet. 2026 May 19;17:1769766. doi: 10.3389/fgene.2026.1769766 (PMC13225779; doi:10.3389/fgene.2026.1769766)
Supplement: Supplementary file 3 [file Table1.xlsx]

## Sheet: Table S1
Table S1 MR results in this study
id.exposure	id.outcome	exposure	outcome	method	nsnp	b	se	pval	lo_ci	up_ci	or	or_lci95	or_uci95
ebi-a-GCST90018892	ebi-a-GCST90086044	Pulmonary tuberculosis	Asthma	Inverse variance weighted	2	0.458059	0.194154	0.0183115	0.0775174	0.8386	1.581	1.0806	2.31313
ebi-a-GCST90018892	ebi-a-GCST90086045	Pulmonary tuberculosis	Asthma	Inverse variance weighted	2	0.119612	0.56582	0.832579	-0.989396	1.22862	1.12706	0.371801	3.41651
ebi-a-GCST90018892	ebi-a-GCST90086047	Pulmonary tuberculosis	Asthma	Inverse variance weighted	2	0.555235	0.100773	3.5932e-08	0.35772	0.75275	1.74235	1.43006	2.12283
ebi-a-GCST90018672	ebi-a-GCST007429	Pulmonary tuberculosis	Lung function (FVC)	Wald ratio	1	0.049725	0.0180818	0.00595953	0.0142846	0.0851654	1.05098	1.01439	1.0889
ebi-a-GCST90018672	ebi-a-GCST007431	Pulmonary tuberculosis	Lung function (FEV1/FVC)	Wald ratio	1	0.226023	0.0180818	7.46513e-36	0.190582	0.261463	1.2536	1.20995	1.29883
ebi-a-GCST90018672	ebi-a-GCST90025978	Pulmonary tuberculosis	Lung function (FEV1/FVC)	Wald ratio	1	0.19264	0.0203484	2.87743e-21	0.152757	0.232523	1.21245	1.16504	1.26178
ebi-a-GCST90018672	ebi-a-GCST90029026	Pulmonary tuberculosis	Lung function (FEV1/FVC)	Wald ratio	1	0.194954	0.020331	8.89442e-22	0.155105	0.234802	1.21525	1.16778	1.26466

## Sheet: Table S2
Table S2 MR SNP results in this study
SNP	effect_allele.exposure	other_allele.exposure	effect_allele.outcome	other_allele.outcome	beta.exposure	beta.outcome	eaf.exposure	eaf.outcome	remove	palindromic	ambiguous	id.outcome	se.outcome	pval.outcome	samplesize.outcome	outcome	se.exposure	pval.exposure	samplesize.exposure	exposure	id.exposure	action	SNP_index	mr_keep	r.exposure	r.outcome	snp_r2.exposure	snp_r2.outcome	correct_causal_direction	steiger_pval
rs140780894	T	G	T	G	0.187281	0.131072	0.371953	NA	FALSE	FALSE	FALSE	ebi-a-GCST90086044	0.0422657	1.65627e-05	56637	Asthma || id:ebi-a-GCST90086044	0.018847	2.87541e-23	477386	Pulmonary tuberculosis || id:ebi-a-GCST90018672	ebi-a-GCST90018672	2	1	TRUE	0.000206798	0.000169779	4.27652e-08	2.88251e-08	TRUE	0.993354
rs2071287	T	C	T	C	-0.13273	0.0327654	0.346378	NA	FALSE	FALSE	FALSE	ebi-a-GCST90086044	0.0170599	0.149859	56637	Asthma || id:ebi-a-GCST90086044	0.0175376	3.78007e-14	477386	Pulmonary tuberculosis || id:ebi-a-GCST90018672	ebi-a-GCST90018672	2	1	TRUE	0.000119971	6.51276e-05	1.43931e-08	4.2416e-09	TRUE	0.990154
rs28383311	T	A	T	A	-0.211097	-0.0396118	0.0587754	NA	FALSE	TRUE	TRUE	ebi-a-GCST90086044	0.0250304	0.278626	56637	Asthma || id:ebi-a-GCST90086044	0.0354643	2.64265e-09	477386	Pulmonary tuberculosis || id:ebi-a-GCST90018672	ebi-a-GCST90018672	2	1	FALSE	7.42132e-05	4.42191e-05	5.5076e-09	1.95532e-09	TRUE	0.994615
rs140780894	T	G	T	G	0.1873	0.131072	0.371953	NA	FALSE	FALSE	FALSE	ebi-a-GCST90086044	0.0422657	1.65627e-05	56637	Asthma || id:ebi-a-GCST90086044	0.0188	2.87475e-23	477386	Pulmonary tuberculosis || id:ebi-a-GCST90018892	ebi-a-GCST90018892	2	1	TRUE	0.000207875	0.000169779	4.32119e-08	2.88251e-08	TRUE	0.993161
rs2395043	C	T	C	T	0.1179	0.0356203	0.69311	NA	FALSE	FALSE	FALSE	ebi-a-GCST90086044	0.021368	0.00336822	56637	Asthma || id:ebi-a-GCST90086044	0.0167	1.51217e-12	477386	Pulmonary tuberculosis || id:ebi-a-GCST90018892	ebi-a-GCST90018892	2	1	TRUE	0.000104395	4.90638e-05	1.08984e-08	2.40726e-09	TRUE	0.990067
rs56036302	T	A	T	A	0.1556	-0.0334169	0.0795866	NA	FALSE	TRUE	TRUE	ebi-a-GCST90086044	0.313038	0.952157	56637	Asthma || id:ebi-a-GCST90086044	0.0206	3.98566e-14	477386	Pulmonary tuberculosis || id:ebi-a-GCST90018892	ebi-a-GCST90018892	2	1	FALSE	0.000119499	2.01212e-07	1.42801e-08	4.04861e-14	TRUE	0.978585
SNP	effect_allele.exposure	other_allele.exposure	effect_allele.outcome	other_allele.outcome	beta.exposure	beta.outcome	eaf.exposure	eaf.outcome	remove	palindromic	ambiguous	id.outcome	se.outcome	pval.outcome	samplesize.outcome	outcome	se.exposure	pval.exposure	samplesize.exposure	exposure	id.exposure	action	SNP_index	mr_keep	r.exposure	r.outcome	snp_r2.exposure	snp_r2.outcome	correct_causal_direction	steiger_pval
rs140780894	T	G	T	G	0.187281	0.107938	0.371953	NA	FALSE	FALSE	FALSE	ebi-a-GCST90086045	0.0300595	0.000326829	56637	Asthma || id:ebi-a-GCST90086045	0.018847	2.87541e-23	477386	Pulmonary tuberculosis || id:ebi-a-GCST90018672	ebi-a-GCST90018672	2	1	TRUE	0.000206798	0.000227615	4.27652e-08	5.18087e-08	FALSE	0.996263
rs2071287	T	C	T	C	-0.13273	0.00749614	0.346378	NA	FALSE	FALSE	FALSE	ebi-a-GCST90086045	0.0228717	0.743103	56637	Asthma || id:ebi-a-GCST90086045	0.0175376	3.78007e-14	477386	Pulmonary tuberculosis || id:ebi-a-GCST90018672	ebi-a-GCST90018672	2	1	TRUE	0.000119971	1.89667e-06	1.43931e-08	3.59737e-12	TRUE	0.978805
rs28383311	T	A	T	A	-0.211097	0.00267112	0.0587754	NA	FALSE	TRUE	TRUE	ebi-a-GCST90086045	0.0239467	0.910513	56637	Asthma || id:ebi-a-GCST90086045	0.0354643	2.64265e-09	477386	Pulmonary tuberculosis || id:ebi-a-GCST90018672	ebi-a-GCST90018672	2	1	FALSE	7.42132e-05	2.1969e-07	5.5076e-09	4.82637e-14	TRUE	0.986717
rs140780894	T	G	T	G	0.1873	0.107938	0.371953	NA	FALSE	FALSE	FALSE	ebi-a-GCST90086045	0.0300595	0.000326829	56637	Asthma || id:ebi-a-GCST90086045	0.0188	2.87475e-23	477386	Pulmonary tuberculosis || id:ebi-a-GCST90018892	ebi-a-GCST90018892	2	1	TRUE	0.000207875	0.000227615	4.32119e-08	5.18087e-08	FALSE	0.996456
rs2395043	C	T	C	T	0.1179	-0.0685522	0.69311	NA	FALSE	FALSE	FALSE	ebi-a-GCST90086045	0.023444	0.00340479	56637	Asthma || id:ebi-a-GCST90086045	0.0167	1.51217e-12	477386	Pulmonary tuberculosis || id:ebi-a-GCST90018892	ebi-a-GCST90018892	2	1	TRUE	0.000104395	0.000150949	1.08984e-08	2.27855e-08	FALSE	0.991643
rs56036302	T	A	T	A	0.1556	-0.0158669	0.0795866	NA	FALSE	TRUE	TRUE	ebi-a-GCST90086045	0.054043	0.768707	56637	Asthma || id:ebi-a-GCST90086045	0.0206	3.98566e-14	477386	Pulmonary tuberculosis || id:ebi-a-GCST90018892	ebi-a-GCST90018892	2	1	FALSE	0.000119499	1.52202e-06	1.42801e-08	2.31654e-12	TRUE	0.978822
SNP	effect_allele.exposure	other_allele.exposure	effect_allele.outcome	other_allele.outcome	beta.exposure	beta.outcome	eaf.exposure	eaf.outcome	remove	palindromic	ambiguous	id.outcome	se.outcome	pval.outcome	samplesize.outcome	outcome	se.exposure	pval.exposure	samplesize.exposure	exposure	id.exposure	action	SNP_index	mr_keep	r.exposure	r.outcome	snp_r2.exposure	snp_r2.outcome	correct_causal_direction	steiger_pval
rs140780894	T	G	T	G	0.187281	0.118086	0.371953	NA	FALSE	FALSE	FALSE	ebi-a-GCST90086047	0.0250917	2.91219e-06	56637	Asthma || id:ebi-a-GCST90086047	0.018847	2.87541e-23	477386	Pulmonary tuberculosis || id:ebi-a-GCST90018672	ebi-a-GCST90018672	2	1	TRUE	0.000206798	0.000390915	4.27652e-08	1.52814e-07	FALSE	0.966955
rs2071287	T	C	T	C	-0.13273	0.0326811	0.346378	NA	FALSE	FALSE	FALSE	ebi-a-GCST90086047	0.0170383	0.0551176	56637	Asthma || id:ebi-a-GCST90086047	0.0175376	3.78007e-14	477386	Pulmonary tuberculosis || id:ebi-a-GCST90018672	ebi-a-GCST90018672	2	1	TRUE	0.000119971	6.49573e-05	1.43931e-08	4.21945e-09	TRUE	0.990124
rs28383311	T	A	T	A	-0.211097	-0.0222043	0.0587754	NA	FALSE	TRUE	TRUE	ebi-a-GCST90086047	0.0191296	0.245155	56637	Asthma || id:ebi-a-GCST90086047	0.0354643	2.64265e-09	477386	Pulmonary tuberculosis || id:ebi-a-GCST90018672	ebi-a-GCST90018672	2	1	FALSE	7.42132e-05	2.37885e-05	5.5076e-09	5.65893e-10	TRUE	0.990947
rs140780894	T	G	T	G	0.1873	0.118086	0.371953	NA	FALSE	FALSE	FALSE	ebi-a-GCST90086047	0.0250917	2.91219e-06	56637	Asthma || id:ebi-a-GCST90086047	0.0188	2.87475e-23	477386	Pulmonary tuberculosis || id:ebi-a-GCST90018892	ebi-a-GCST90018892	2	1	TRUE	0.000207875	0.000390915	4.32119e-08	1.52814e-07	FALSE	0.967148
rs2395043	C	T	C	T	0.1179	0.0539019	0.69311	NA	FALSE	FALSE	FALSE	ebi-a-GCST90086047	0.0180318	0.00272596	56637	Asthma || id:ebi-a-GCST90086047	0.0167	1.51217e-12	477386	Pulmonary tuberculosis || id:ebi-a-GCST90018892	ebi-a-GCST90018892	2	1	TRUE	0.000104395	0.000157753	1.08984e-08	2.48859e-08	FALSE	0.990421
rs56036302	T	A	T	A	0.1556	-0.0163945	0.0795866	NA	FALSE	TRUE	TRUE	ebi-a-GCST90086047	0.0532872	0.75794	56637	Asthma || id:ebi-a-GCST90086047	0.0206	3.98566e-14	477386	Pulmonary tuberculosis || id:ebi-a-GCST90018892	ebi-a-GCST90018892	2	1	FALSE	0.000119499	1.67134e-06	1.42801e-08	2.79338e-12	TRUE	0.978849

## Sheet: Table S3
Table S3 MR heterogeneity results in this study
id.exposure	id.outcome	outcome	exposure	method	Q	Q_df	Q_pval
ebi-a-GCST90018892	ebi-a-GCST90086044	Asthma || id:ebi-a-GCST90086044	Pulmonary tuberculosis || id:ebi-a-GCST90018892	Inverse variance weighted	1.88787	1	0.169442
ebi-a-GCST90018892	ebi-a-GCST90086045	Asthma || id:ebi-a-GCST90086045	Pulmonary tuberculosis || id:ebi-a-GCST90018892	Inverse variance weighted	20.5269	1	5.87997e-06
ebi-a-GCST90018892	ebi-a-GCST90086047	Asthma || id:ebi-a-GCST90086047	Pulmonary tuberculosis || id:ebi-a-GCST90018892	Inverse variance weighted	0.726367	1	0.394063

## Sheet: Table S4
Table S4 MR pleiotropy egger results in this study
id.exposure	id.outcome	outcome	exposure	egger_intercept	se	pval
ebi-a-GCST90018892	ebi-a-GCST90086044	Asthma || id:ebi-a-GCST90086044	Pulmonary tuberculosis || id:ebi-a-GCST90018892	NA	NA	NA
id.exposure	id.outcome	outcome	exposure	egger_intercept	se	pval
ebi-a-GCST90018892	ebi-a-GCST90086045	Asthma || id:ebi-a-GCST90086045	Pulmonary tuberculosis || id:ebi-a-GCST90018892	NA	NA	NA
id.exposure	id.outcome	outcome	exposure	egger_intercept	se	pval
ebi-a-GCST90018892	ebi-a-GCST90086047	Asthma || id:ebi-a-GCST90086047	Pulmonary tuberculosis || id:ebi-a-GCST90018892	NA	NA	NA

## Sheet: Table S5
Table S5 SNP details in this study
SNP	sd	R2	F
rs140780894	13.022	0.000206798	98.7422
rs2071287	12.1173	0.000119971	57.2793
rs28383311	24.5034	7.42132e-05	35.4308
rs140780894	12.9895	0.000207875	99.2567
rs56036302	14.2332	0.000119499	57.0538
rs2395043	11.5386	0.000104395	49.8419

## Sheet: Table S6
Table S6: DEGs in TB and AS dataset.
TB (GSE62525)								AS (GSE165934)
	logFC	AveExpr	t	P.Value	adj.P.Val	B			logFC	AveExpr	t	P.Value	adj.P.Val	B
PHF6	-133.916	208.486	-20.2096	1.24812e-17	2.22752e-13	5.09749		TWF1	-1.81134	8.62593	-10.802	9.36753e-10	1.20897e-05	12.3267
MARS2	-348.421	540.43	-19.1684	4.65029e-17	4.14969e-13	4.9972		RBM18	-1.12037	9.96258	-10.4332	1.69058e-09	1.20897e-05	11.7912
WDR89	-135.727	295.588	-16.5629	1.67384e-15	9.95765e-12	4.67301		RNF139	-1.61744	11.5805	-10.3458	1.94891e-09	1.20897e-05	11.6617
CEP95	-127.652	176.01	-15.6313	6.76603e-15	2.71828e-11	4.52369		CHMP2B	-1.6	8.83446	-10.0152	3.36149e-09	1.44977e-05	11.1632
RRAS2	-367.917	497.356	-15.5544	7.6155e-15	2.71828e-11	4.5104		ATF1	-1.43547	9.97287	-9.92712	3.89513e-09	1.44977e-05	11.028
FBXO21	-303.17	465.202	-15.2242	1.27267e-14	3.49257e-11	4.45143		UBE3C	-1.06508	6.88849	-9.58943	6.91012e-09	1.54608e-05	10.4997
PTCD2	-86.5628	136.02	-15.1773	1.36987e-14	3.49257e-11	4.44282		PPP1R15B	-1.31847	12.5937	-9.57498	7.08383e-09	1.54608e-05	10.4768
ATAD1	-187.08	458.912	-14.9733	1.89117e-14	4.21895e-11	4.40456		SF3B6	-1.83238	11.371	-9.56358	7.22417e-09	1.54608e-05	10.4586
CDC23	-182.429	297.892	-14.8867	2.17097e-14	4.30504e-11	4.38795		VTA1	-1.59014	10.4736	-9.54359	7.47703e-09	1.54608e-05	10.4268
TUBE1	-96.9392	93.2383	-14.8028	2.48321e-14	4.43178e-11	4.37162		CSRNP1	-2.46981	6.9567	-9.38099	9.91045e-09	1.76211e-05	10.1659
HAUS3	-267.769	327.303	-14.6464	3.19438e-14	5.18274e-11	4.34062		COMMD9	-1.09732	9.02684	-9.32123	1.10004e-08	1.76211e-05	10.0691
MNDA	21278	39111.3	14.4866	4.14125e-14	6.15907e-11	4.30812		ZNF655	-1.02082	6.40857	-9.30274	1.13623e-08	1.76211e-05	10.039
TIA1	-296.585	619.186	-14.42	4.61717e-14	6.33867e-11	4.29434		KLHL15	-1.7707	9.21847	-9.08072	1.68156e-08	2.31829e-05	9.67432
TMEM168	-216.165	376.311	-14.3275	5.37439e-14	6.8512e-11	4.27493		PTP4A1	-1.55145	14.5317	-9.06024	1.74401e-08	2.31829e-05	9.64033
KLHL22	-178.846	362.482	-14.2804	5.80855e-14	6.91101e-11	4.26493		RIPK2	-2.3714	11.6232	-8.97957	2.01443e-08	2.49924e-05	9.50585
GABPB1	-125.776	240.153	-14.0137	9.04847e-14	9.71157e-11	4.20689		PMAIP1	-1.85259	5.34629	-8.77174	2.93136e-08	3.27896e-05	9.15511
PEAK1	-113.654	195.348	-14.0005	9.25067e-14	9.71157e-11	4.20395		G0S2	-4.79324	8.01058	-8.75988	2.99529e-08	3.27896e-05	9.1349
HELQ	-89.1445	90.7751	-13.8377	1.21663e-13	1.20629e-10	4.16717		PRKAA1	-1.10506	12.7861	-8.72363	3.19981e-08	3.30824e-05	9.07302
KRIT1	-222.112	335.617	-13.7646	1.37703e-13	1.29346e-10	4.15033		FEM1B	-1.08821	11.7184	-8.46594	5.14194e-08	5.03639e-05	8.62762
NDUFAF4	-225.276	347.477	-13.691	1.56059e-13	1.36111e-10	4.13318		BCAS2	-1.59465	9.30333	-8.42334	5.566e-08	5.09307e-05	8.55304
TEX10	-150.885	244.604	-13.6646	1.6326e-13	1.36111e-10	4.12696		YME1L1	-1.13908	12.1139	-8.40615	5.74716e-08	5.09307e-05	8.52289
ITFG2	-470.772	743.029	-13.6486	1.67784e-13	1.36111e-10	4.12318		RAB5A	-1.01068	14.204	-8.35634	6.30778e-08	5.30147e-05	8.43522
ZNF721	-583.592	1132.84	-13.605	1.80773e-13	1.40272e-10	4.11285		FBXO33	-1.78796	6.08016	-8.33605	6.55206e-08	5.30147e-05	8.39941
MAK16	-329.332	681.687	-13.3687	2.71648e-13	2.02004e-10	4.05551		ARL5B	-2.09328	8.23262	-8.22567	8.06431e-08	6.17039e-05	8.20353
CEP126	-92.6933	88.9189	-13.341	2.85038e-13	2.03483e-10	4.04863		CCDC59	-1.78968	11.2314	-8.20958	8.3133e-08	6.17039e-05	8.17483
DCST1	29.7581	92.4588	13.2882	3.12483e-13	2.11889e-10	4.03544		DNAJC7	-0.967433	11.0014	-8.19039	8.62064e-08	6.17039e-05	8.14055
MSANTD2	-270.224	478.516	-13.2736	3.20559e-13	2.11889e-10	4.03177		CLEC2B	-2.6412	14.2434	-8.16854	8.98509e-08	6.19306e-05	8.10144
PTAFR	7409.63	13125.1	13.24	3.39909e-13	2.16655e-10	4.0233		TMED7-TICAM2	-0.936852	13.938	-8.0461	1.13445e-07	7.2813e-05	7.88099
RBMX	-200.206	298.056	-13.2019	3.63379e-13	2.23629e-10	4.01362		NBN	-1.86143	8.5421	-8.04601	1.13465e-07	7.2813e-05	7.88082
RINT1	-384.852	544.743	-13.1391	4.05663e-13	2.41329e-10	3.99756		PPP1R2	-1.25168	11.6779	-8.02045	1.19154e-07	7.39151e-05	7.83452
TYW3	-126.257	279.386	-13.065	4.62267e-13	2.66131e-10	3.97837		COPS8	-1.45594	9.87655	-7.99099	1.26079e-07	7.5688e-05	7.78104
ARMH1	-1520.62	925.453	-13.0333	4.88918e-13	2.68786e-10	3.97008		PSMC1	-1.2743	10.128	-7.96208	1.3328e-07	7.75109e-05	7.72843
MTR	-337.962	538.974	-13.024	4.97e-13	2.68786e-10	3.96765		TBK1	-1.73506	9.32602	-7.85346	1.64381e-07	9.27011e-05	7.52961
UBA5	-238.136	437.817	-12.9856	5.32028e-13	2.79268e-10	3.95753		PIAS1	-1.22947	16.6057	-7.8336	1.70837e-07	9.32555e-05	7.49307
ZNF419	-198.261	237.955	-12.8594	6.65975e-13	3.3959e-10	3.92385		CDC5L	-1.45594	8.63737	-7.81204	1.7814e-07	9.32555e-05	7.45334
NCR1	-168.801	119.956	-12.7909	7.52887e-13	3.57055e-10	3.90525		IDI1	-2.0544	11.1792	-7.80556	1.80398e-07	9.32555e-05	7.44139
TRMT13	-192.732	299.282	-12.7741	7.75908e-13	3.57055e-10	3.90066		AP5M1	-1.56771	9.0033	-7.73966	2.05121e-07	0.00010045	7.31943
PLEKHA1	-813.486	956.129	-12.7671	7.85664e-13	3.57055e-10	3.89875		SAMD8	-1.37759	7.95193	-7.71368	2.15809e-07	0.00010045	7.27117
G3BP1	-426.046	665.315	-12.7597	7.96185e-13	3.57055e-10	3.89672		ATP6V1G1	-1.01187	8.84106	-7.7085	2.18008e-07	0.00010045	7.26154
POLR2D	-174.868	268.092	-12.7515	8.08093e-13	3.57055e-10	3.89445		NRAS	-1.1741	10.8418	-7.70194	2.20827e-07	0.00010045	7.24933
ZNF782	-77.4973	79.3855	-12.7431	8.20263e-13	3.57055e-10	3.89216		RBPJ	-1.75016	9.20424	-7.70084	2.21303e-07	0.00010045	7.24728
ZCCHC7	-189.777	273.834	-12.6762	9.2537e-13	3.85257e-10	3.87364		SYF2	-1.21225	10.5244	-7.68513	2.28219e-07	0.000101123	7.21803
ETAA1	-247.825	511.14	-12.6745	9.28226e-13	3.85257e-10	3.87316		LZTFL1	-1.26881	8.05504	-7.62475	2.56965e-07	0.000111182	7.10522
SETD6	-332.199	407.288	-12.6422	9.8409e-13	3.9916e-10	3.86413		MRFAP1	-1.04794	11.29	-7.61321	2.62871e-07	0.000111182	7.0836
ABHD17B	-264.052	404.743	-12.6199	1.02458e-12	4.06347e-10	3.85788		UBE2D1	-1.55193	13.9092	-7.58402	2.7845e-07	0.000115154	7.02881
PLEKHF1	-821.599	974.627	-12.4992	1.27585e-12	4.95e-10	3.82359		ZNF354B	-1.23298	6.17519	-7.53926	3.0421e-07	0.000123073	6.94458
HDGFL1	32.9229	63.7265	12.4595	1.37185e-12	5.10652e-10	3.81215		ZNF326	-1.76061	6.93839	-7.52764	3.11294e-07	0.000123259	6.92266
UTP20	-82.7952	119.889	-12.4588	1.37341e-12	5.10652e-10	3.81197		B3GNT2	-1.14933	9.4948	-7.48045	3.41864e-07	0.000131269	6.83342
BBS4	-226.092	331.097	-12.406	1.51277e-12	5.50989e-10	3.79664		MAPK6	-1.2631	10.0346	-7.47494	3.45631e-07	0.000131269	6.82298
ZBTB14	-276.203	739.853	-12.3329	1.73045e-12	6.17666e-10	3.77516		ARL4A	-1.38589	6.01001	-7.42531	3.81549e-07	0.00014185	6.72874
EXOG	-99.8159	143.358	-12.3138	1.79235e-12	6.20468e-10	3.76951		TFAM	-1.54058	9.12901	-7.41597	3.88734e-07	0.00014185	6.71095
ZSCAN25	-125.49	304.98	-12.3091	1.80783e-12	6.20468e-10	3.76813		RRM2B	-1.42913	8.44175	-7.38338	4.14898e-07	0.000144594	6.64882
ALKBH8	-106.33	150.661	-12.2617	1.97335e-12	6.64497e-10	3.75399		SPCS3	-1.19485	13.83	-7.37047	4.25758e-07	0.000144594	6.62417
GPAM	-57.4392	56.8918	-12.2109	2.16772e-12	7.16433e-10	3.73875		RAP2C	-1.49933	11.0226	-7.36631	4.29326e-07	0.000144594	6.61621
TNFSF13B	2895.91	3937.32	12.1958	2.22961e-12	7.18447e-10	3.73416		AASDHPPT	-1.01256	8.80408	-7.36438	4.30987e-07	0.000144594	6.61253
ZNF134	-89.9608	191.253	-12.1898	2.25433e-12	7.18447e-10	3.73237		SLTM	-1.47864	8.57548	-7.35964	4.35102e-07	0.000144594	6.60346
PEX3	-169.886	379.606	-12.1397	2.47445e-12	7.74763e-10	3.71712		MBIP	-1.12642	9.30589	-7.34212	4.50661e-07	0.000146187	6.56993
ENTR1	-238.309	549.097	-12.0902	2.71394e-12	8.35098e-10	3.70192		STK17B	-1.14652	18.8809	-7.33526	4.56908e-07	0.000146187	6.55679
GNPDA2	-84.4343	123.777	-12.0474	2.93987e-12	8.89285e-10	3.68869		LYRM2	-1.21769	9.55058	-7.32817	4.63462e-07	0.000146187	6.5432
METTL14	-244.394	446.605	-12.0139	3.13017e-12	9.3107e-10	3.67826		CD69	-4.15321	12.2058	-7.27865	5.12012e-07	0.000157643	6.44808
LAX1	-226.256	302.234	-12.0027	3.1971e-12	9.35386e-10	3.67474		HSDL2	-1.22093	8.98882	-7.27411	5.16724e-07	0.000157643	6.43933
CTIF	33.1447	87.8765	11.9841	3.31044e-12	9.52925e-10	3.66892		HSPA14	-1.14202	9.15018	-7.26544	5.25833e-07	0.000157835	6.42264
KLHL20	-278.028	603.592	-11.968	3.41189e-12	9.66541e-10	3.66388		BAG5	-1.15387	10.8153	-7.24731	5.45437e-07	0.000158939	6.38768
TGDS	-183.48	381.716	-11.9289	3.67274e-12	1.0211e-09	3.65151		BMT2	-0.859045	8.60161	-7.24626	5.46592e-07	0.000158939	6.38566
CROT	-72.6239	102.123	-11.9223	3.7189e-12	1.0211e-09	3.64941		ENY2	-1.24804	11.0942	-7.23732	5.56553e-07	0.000159345	6.3684
WDR64	28.3529	56.307	11.8742	4.07242e-12	1.10122e-09	3.63408		EIF2A	-1.58804	9.04375	-7.22647	5.68902e-07	0.000160413	6.34743
TDP1	-72.0583	129.063	-11.777	4.89703e-12	1.30444e-09	3.60269		ZC3H15	-1.86614	11.1613	-7.18448	6.19394e-07	0.000172044	6.26616
NFX1	-318.689	534.296	-11.7584	5.07281e-12	1.33139e-09	3.59665		MOB4	-1.01655	10.199	-7.16836	6.39981e-07	0.000175148	6.2349
SDF2	957.036	2992.17	11.7256	5.4002e-12	1.39677e-09	3.5859		USP38	-1.2241	8.77115	-7.15564	6.56737e-07	0.000177129	6.21019
ZNF786	-46.537	57.9482	-11.6608	6.11208e-12	1.52183e-09	3.56449		TMEM167A	-1.21786	13.8273	-7.14053	6.77228e-07	0.000178407	6.18081
ZFP64	-111.207	230.855	-11.6608	6.1123e-12	1.52183e-09	3.56448		SRP19	-1.04263	9.60204	-7.12805	6.94641e-07	0.000178407	6.15652
FUBP3	-151.129	300.516	-11.6585	6.1395e-12	1.52183e-09	3.56371		CAPZA1	-1.04911	14.8258	-7.12618	6.9729e-07	0.000178407	6.15288
ZNF681	-41.0657	42.0926	-11.5768	7.18189e-12	1.75582e-09	3.53635		DNAJC2	-1.16583	8.71543	-7.1244	6.99822e-07	0.000178407	6.14942
C5ORF34	-90.4071	97.5717	-11.5611	7.40281e-12	1.77643e-09	3.53103		SRP9	-1.43725	9.23308	-7.1108	7.1948e-07	0.00018094	6.12291
MEN1	-99.6735	177.274	-11.5567	7.46525e-12	1.77643e-09	3.52956		ABHD5	-1.30164	6.69604	-7.10318	7.30746e-07	0.000181322	6.10805
ZNF550	-54.5467	63.3487	-11.521	7.99793e-12	1.87814e-09	3.51742		FOSB	-1.91081	5.29993	-7.04419	8.24336e-07	0.000201854	5.99271
TMEM267	-72.3348	125.09	-11.5129	8.12465e-12	1.88313e-09	3.51464		ZEB2	-1.70147	10.1336	-7.02934	8.49786e-07	0.000205383	5.9636
ANGPTL6	-35.369	42.2768	-11.5026	8.28737e-12	1.89622e-09	3.51114		LAPTM4A	-0.919986	15.7582	-6.99572	9.10457e-07	0.000217226	5.89756
S1PR1	-2333.01	2472.08	-11.4905	8.4843e-12	1.90281e-09	3.50698		KLHL28	-1.50276	9.19498	-6.95631	9.87298e-07	0.000232577	5.81994
ICE2	-92.8344	204.439	-11.4877	8.52941e-12	1.90281e-09	3.50604		RGPD6	-1.75195	8.75053	-6.93379	1.03419e-06	0.000238931	5.77547
FXN	-130.47	280.518	-11.4697	8.83176e-12	1.94593e-09	3.49986		HSPBP1	-0.913208	5.1267	-6.9311	1.03995e-06	0.000238931	5.77016
BRD1	-130.801	273.962	-11.4559	9.07184e-12	1.97445e-09	3.4951		ETF1	-1.01755	10.0917	-6.91137	1.08315e-06	0.000245821	5.73115
PTPN4	-639.669	1134.78	-11.4356	9.43525e-12	2.02881e-09	3.4881		ZNF875	0.814827	7.91778	6.87259	1.17356e-06	0.000263132	5.65428
UST	-20.5198	30.7705	-11.4095	9.92545e-12	2.10012e-09	3.47906		JUNB	-2.66533	9.50548	-6.86309	1.19687e-06	0.000263802	5.63542
EP400	-125.93	252.856	-11.4056	1.00023e-11	2.10012e-09	3.47768		PPP1R15A	-2.47661	9.00421	-6.845	1.24261e-06	0.000263802	5.59946
BORA	-213.735	532.592	-11.3889	1.03323e-11	2.14419e-09	3.47187		RNF138	-1.13567	8.65743	-6.84425	1.24453e-06	0.000263802	5.59797
KAT14	-302.31	537.383	-11.3776	1.05622e-11	2.1667e-09	3.46792		BROX	-1.27203	12.4099	-6.83409	1.27103e-06	0.000263802	5.57776
SLC9B2	-89.0497	111.462	-11.3634	1.08583e-11	2.20213e-09	3.46295		BORCS7	-1.09328	8.69271	-6.83007	1.28168e-06	0.000263802	5.56976
C5ORF22	-69.0471	78.8452	-11.3509	1.11269e-11	2.23125e-09	3.45856		ARL6IP5	-1.19314	15.4241	-6.82765	1.28815e-06	0.000263802	5.56493
ZNF567	-50.9167	65.4598	-11.3241	1.17243e-11	2.32137e-09	3.44912		ZNF800	-1.34699	12.2539	-6.82347	1.29937e-06	0.000263802	5.55661
MTERF3	-541.086	988.664	-11.3192	1.18364e-11	2.32137e-09	3.4474		NFIL3	-2.85391	11.3859	-6.82297	1.30072e-06	0.000263802	5.55562
PURA	-476.587	847.641	-11.2906	1.25175e-11	2.42827e-09	3.43727		MAGT1	-1.21718	12.4926	-6.82171	1.30412e-06	0.000263802	5.55311
ZNF543	-73.0486	83.6289	-11.267	1.31101e-11	2.51588e-09	3.42887		KLF5	-1.60976	5.71143	-6.77973	1.42311e-06	0.000283191	5.46933
DDX18	-153.352	289.431	-11.2438	1.37194e-11	2.58366e-09	3.4206		ACTR2	-1.18515	17.9328	-6.77605	1.43403e-06	0.000283191	5.46199
ORC5	-208.888	558.036	-11.2426	1.37529e-11	2.58366e-09	3.42015		RAB18	-1.05466	11.5199	-6.77219	1.44563e-06	0.000283191	5.45426
NOP10	-38.003	43.1422	-11.2128	1.45814e-11	2.71078e-09	3.40946		RAB11FIP2	-1.51791	8.76563	-6.7599	1.48312e-06	0.00028751	5.42968
GEMIN5	-62.8648	113.56	-11.1722	1.57937e-11	2.88501e-09	3.3948		PRPF40A	-1.58919	8.88001	-6.734	1.56548e-06	0.000300198	5.3778
ZKSCAN8	-18.4128	21.5542	-11.1707	1.58419e-11	2.88501e-09	3.39424		ABHD13	-1.68249	10.007	-6.72759	1.58658e-06	0.000300198	5.36495
ZNF263	-315.484	494.58	-11.1517	1.64457e-11	2.96471e-09	3.38735		IST1	1.09058	12.6333	6.72285	1.60239e-06	0.000300198	5.35543
DENND2D	-444.435	559.67	-11.1072	1.79597e-11	3.20527e-09	3.37106		TENT4B	-0.766625	9.90485	-6.71966	1.6131e-06	0.000300198	5.34903
MIEF1	-215.56	551.335	-11.0917	1.85167e-11	3.27196e-09	3.3654		HINT3	-1.26964	7.58394	-6.70536	1.66207e-06	0.000304847	5.32031
C1ORF109	-150.294	311.864	-11.0339	2.07693e-11	3.63402e-09	3.34399		CYCS	-1.47805	11.3765	-6.69558	1.69643e-06	0.000304847	5.30066
ZNF485	-72.3075	89.3741	-11.0133	2.1636e-11	3.72305e-09	3.33634		COPS2	-1.96712	12.1465	-6.69435	1.70083e-06	0.000304847	5.29817
ZNF22	-675.644	1466.86	-11.0092	2.18125e-11	3.72305e-09	3.33481		GPR65	-1.76946	15.0078	-6.68949	1.7182e-06	0.000304847	5.28841
CENPC	-119.303	341.664	-11.0071	2.1904e-11	3.72305e-09	3.33403		REEP3	-1.1778	8.2766	-6.689	1.71998e-06	0.000304847	5.28742
TERF2	-340.07	573.981	-10.9975	2.23292e-11	3.75952e-09	3.33042		PBDC1	-1.0141	7.52326	-6.67709	1.76343e-06	0.000309598	5.26346
CPLANE1	-31.9228	41.6991	-10.9849	2.28933e-11	3.78806e-09	3.32573		TIPARP	-1.42018	10.6157	-6.65915	1.83105e-06	0.000318465	5.22731
DLAT	-72.4754	183.342	-10.9798	2.31283e-11	3.78806e-09	3.3238		NGDN	-0.941753	9.65375	-6.6403	1.90496e-06	0.000325815	5.18929
UFM1	-454.165	603.973	-10.9797	2.31355e-11	3.78806e-09	3.32375		MPZL2	-1.18289	6.17404	-6.63856	1.91192e-06	0.000325815	5.18579
ZBTB2	-105.914	199.922	-10.9743	2.33857e-11	3.79422e-09	3.32172		C5ORF51	-0.959679	9.99738	-6.63433	1.92903e-06	0.000325815	5.17723
EIF3J	-151.057	443.512	-10.9347	2.53104e-11	4.0695e-09	3.30678		DHRS7	-0.855213	10.3181	-6.63081	1.94333e-06	0.000325815	5.17013
TMEM184C	-153.186	326.713	-10.9256	2.57734e-11	4.10694e-09	3.30335		SCP2	-1.51509	13.795	-6.59369	2.10126e-06	0.000343701	5.09504
RPP40	-255.895	650.988	-10.9112	2.65244e-11	4.18922e-09	3.2979		PAK1IP1	-1.05768	7.53857	-6.59326	2.10316e-06	0.000343701	5.09417
OSGEPL1	-297.82	366.181	-10.8701	2.88027e-11	4.50914e-09	3.28222		CYSLTR1	-1.66555	10.3362	-6.59275	2.10542e-06	0.000343701	5.09313
FUT11	-304.579	412.677	-10.865	2.9099e-11	4.51592e-09	3.28026		ANXA1	-1.52747	18.3742	-6.57992	2.16313e-06	0.000345772	5.06714
TNFRSF21	-91.4428	95.1892	-10.8017	3.30508e-11	5.08497e-09	3.25586		KIF18A	-1.20039	4.79079	-6.57805	2.17168e-06	0.000345772	5.06335
ZKSCAN1	-665.619	980.949	-10.7935	3.36021e-11	5.12561e-09	3.25267		SP3	-1.282	14.4918	-6.57757	2.17385e-06	0.000345772	5.06239
GTF3C4	-135.074	250.72	-10.7865	3.40837e-11	5.15501e-09	3.24993		PAQR3	-1.29817	7.6285	-6.55793	2.26587e-06	0.000357354	5.02253
NARS2	-391.827	595.489	-10.766	3.55199e-11	5.32709e-09	3.24197		KLF6	-1.97565	13.6423	-6.54279	2.3395e-06	0.000365867	4.99178
MTPAP	-291.195	776.901	-10.7346	3.78473e-11	5.58765e-09	3.22968		LRRC40	-1.19424	7.48953	-6.53665	2.37009e-06	0.000367562	4.97929
TARS2	-101.619	144.131	-10.7341	3.78834e-11	5.58765e-09	3.2295		THAP1	-1.35947	8.58552	-6.51947	2.45783e-06	0.000378018	4.94433
TTC27	-261.964	412.692	-10.6841	4.19284e-11	6.11725e-09	3.20976		PNPLA8	-1.55067	10.8593	-6.50697	2.52374e-06	0.000384974	4.91888
UGDH	-338.795	513.006	-10.6775	4.24937e-11	6.11725e-09	3.20714		DPH3	-1.5491	7.185	-6.50112	2.55519e-06	0.000386603	4.90696
S1PR5	-1607.41	1824.07	-10.6759	4.26279e-11	6.11725e-09	3.20653		GLIPR1	-1.31384	16.7705	-6.49482	2.58955e-06	0.000386883	4.89411
FASLG	-672.639	865.108	-10.6734	4.28451e-11	6.11725e-09	3.20553		JUND	-1.94448	9.06172	-6.49317	2.59862e-06	0.000386883	4.89075
NEMP1	-96.1032	158.196	-10.6666	4.344e-11	6.15297e-09	3.20284		TOPORS	-1.32628	7.03076	-6.47618	2.69396e-06	0.000397894	4.85609
TIMELESS	-144.167	288.443	-10.653	4.4657e-11	6.27554e-09	3.19743		SUMO1	-0.658544	14.0414	-6.46952	2.73236e-06	0.000400388	4.84247
RYK	-484.448	893.406	-10.5968	5.0075e-11	6.98194e-09	3.17492		CD83	-2.71178	7.62411	-6.4587	2.79584e-06	0.000404665	4.82037
ZNF549	-23.631	25.1591	-10.5731	5.25595e-11	7.27155e-09	3.16535		CDC40	-1.2892	12.8213	-6.45612	2.8112e-06	0.000404665	4.8151
MRPL35	-183.261	482.496	-10.546	5.55548e-11	7.62682e-09	3.15437		CD164	-1.08438	14.0837	-6.45352	2.82678e-06	0.000404665	4.80978
NOC3L	-340.288	673.499	-10.5191	5.8703e-11	7.9975e-09	3.14342		ARFGAP3	-1.22881	9.54737	-6.44779	2.86146e-06	0.000406502	4.79805
FLOT1	6411.79	10045.4	10.5105	5.97394e-11	8.07704e-09	3.13993		ZFAND2A	-0.992967	8.47249	-6.44122	2.90169e-06	0.000409095	4.78461
FBXW4	-404.838	695.446	-10.4973	6.13784e-11	8.17606e-09	3.13453		MYNN	-1.33341	8.46992	-6.43636	2.93186e-06	0.00041024	4.77466
SHQ1	-170.745	467.314	-10.4973	6.1388e-11	8.17606e-09	3.1345		RBM7	-1.52039	7.0318	-6.43179	2.96053e-06	0.00041116	4.76529
DNAJA3	-140.897	378.363	-10.4694	6.50039e-11	8.56678e-09	3.12305		RNFT1	-1.16068	8.61705	-6.4267	2.99276e-06	0.000412112	4.75487
USP1	-155.012	314.606	-10.4663	6.54233e-11	8.56678e-09	3.12176		FEM1C	-1.43849	8.37581	-6.42374	3.01167e-06	0.000412112	4.74881
MRM1	-170.052	187.187	-10.4615	6.60645e-11	8.56678e-09	3.11981		PUS7L	-1.36798	6.77675	-6.40566	3.12991e-06	0.000422952	4.71174
PTGER4	-602.109	1023.51	-10.4602	6.62417e-11	8.56678e-09	3.11927		GDAP2	-0.988496	11.1269	-6.39909	3.17407e-06	0.000422952	4.69826
ADH1B	25.5256	33.5933	10.4388	6.92245e-11	8.85741e-09	3.11043		SLC38A2	-1.2446	14.132	-6.39608	3.19453e-06	0.000422952	4.69207
GPR18	-2318.72	2752.78	-10.437	6.94816e-11	8.85741e-09	3.10968		JPT2	1.07576	7.09705	6.39557	3.19799e-06	0.000422952	4.69103
DLG5	-98.6152	109.281	-10.416	7.25608e-11	9.18435e-09	3.10095		SHOC2	-1.56272	12.6979	-6.39462	3.20452e-06	0.000422952	4.68907
COQ10A	-347.47	546.251	-10.4048	7.42537e-11	9.33244e-09	3.09629		UFL1	-1.3861	8.62233	-6.3855	3.26742e-06	0.000428216	4.67035
PABPC1	-5061.28	8299.09	-10.387	7.70294e-11	9.5706e-09	3.08888		IDH3A	-0.945187	11.6153	-6.37237	3.36031e-06	0.00043731	4.64336
FANCF	-354.972	602.98	-10.3858	7.72212e-11	9.5706e-09	3.08837		HSPA13	-1.43491	7.8313	-6.36737	3.39646e-06	0.000438945	4.63306
MMP23B	-65.9664	91.021	-10.3777	7.85226e-11	9.66478e-09	3.08499		SEC62	-1.62698	10.3004	-6.36247	3.4322e-06	0.000440505	4.62298
ZBTB5	-341.044	692.405	-10.3731	7.92798e-11	9.69114e-09	3.08304		MOSPD1	-1.28941	8.36939	-6.35175	3.51171e-06	0.000447622	4.60093
FAM3C	-344.674	497.315	-10.366	8.0454e-11	9.76777e-09	3.08006		PTPRE	-1.43659	7.7049	-6.34607	3.55468e-06	0.000450018	4.58922
HSF5	-28.1655	27.8364	-10.3613	8.12445e-11	9.7971e-09	3.07808		SAT1	-1.64482	13.8284	-6.33916	3.60762e-06	0.000451139	4.57498
MPHOSPH9	-460.727	723.857	-10.3504	8.30944e-11	9.95224e-09	3.0735		THOC7	-1.36965	10.841	-6.33859	3.61202e-06	0.000451139	4.57381
ZNF530	-103.337	142.097	-10.3472	8.36463e-11	9.95224e-09	3.07216		SCAMP1	-1.41759	9.048	-6.32584	3.712e-06	0.000460535	4.54751
HACD3	-183.091	429.928	-10.3431	8.43561e-11	9.97022e-09	3.07044		SFR1	-1.41597	7.74125	-6.31405	3.80693e-06	0.000467907	4.52319
DBR1	-73.9773	110.674	-10.3329	8.6155e-11	1.01158e-08	3.06614		SPTY2D1	-1.05414	8.14914	-6.31224	3.82171e-06	0.000467907	4.51946
RMDN3	-71.1284	108.445	-10.3086	9.061e-11	1.05694e-08	3.05586		BZW1	-1.54814	12.6174	-6.30527	3.87924e-06	0.000468892	4.50507
ING3	-166.228	504.908	-10.2997	9.23053e-11	1.06764e-08	3.05207		DNAJC25	-1.0181	5.92336	-6.30517	3.88014e-06	0.000468892	4.50484
DIP2A	-900.466	1031.7	-10.2971	9.28075e-11	1.06764e-08	3.05096		ZNF770	-1.01967	8.27989	-6.29811	3.93926e-06	0.000472965	4.49027
LRRC40	-63.6315	90.2388	-10.2944	9.33218e-11	1.06764e-08	3.04983		THUMPD1	-1.32392	10.4814	-6.28691	4.03509e-06	0.000478575	4.46712
SIRPA	4117.23	6015.35	10.2689	9.83991e-11	1.11855e-08	3.03897		KIF5B	-1.51342	12.7582	-6.28665	4.03741e-06	0.000478575	4.46657
LRRC37A3	-87.9439	248.64	-10.2607	1.001e-10	1.13068e-08	3.03545		CPLX2	0.728772	4.59039	6.28172	4.08034e-06	0.000480602	4.45638
DDX51	-360.353	690.809	-10.2377	1.05002e-10	1.1786e-08	3.0256		SF3B1	-1.94791	11.5264	-6.25605	4.31179e-06	0.000504669	4.40322
GSAP	-321.936	541.488	-10.2274	1.07282e-10	1.19666e-08	3.02118		FOS	-4.07926	9.81163	-6.24994	4.36886e-06	0.000507901	4.39055
ZCCHC18	-111.688	130.827	-10.2222	1.08451e-10	1.20219e-08	3.01894		ACBD3	-0.848777	8.88444	-6.24727	4.39399e-06	0.000507901	4.38502
RABL3	-71.3952	126.002	-10.2192	1.09146e-10	1.20242e-08	3.01762		SNX16	-1.11137	7.01149	-6.22881	4.57212e-06	0.000525229	4.34672
SLC25A4	-148.406	222.247	-10.2094	1.11407e-10	1.2198e-08	3.01338		MYLIP	-1.66127	10.4241	-6.22578	4.60208e-06	0.000525427	4.34043
NCOA2	-48.5247	56.9966	-10.1927	1.15348e-10	1.25525e-08	3.00618		CCNL1	-1.84028	13.8582	-6.22135	4.64625e-06	0.000527236	4.33122
SPON2	-1291.83	1173.36	-10.1841	1.17442e-10	1.26428e-08	3.00245		IFT57	-0.937119	5.24712	-6.21244	4.73638e-06	0.000531688	4.31271
TBX21	-254.468	250.197	-10.1835	1.17594e-10	1.26428e-08	3.00218		PDZD8	-1.4766	8.08394	-6.21182	4.74262e-06	0.000531688	4.31144
KLHDC4	-243.257	453.084	-10.1802	1.18395e-10	1.26527e-08	3.00077		RP2	-1.12677	11.5828	-6.18926	4.97927e-06	0.000554876	4.2645
PATZ1	-153.613	277.26	-10.1726	1.20315e-10	1.27813e-08	2.99743		MOB1A	-1.10002	15.8525	-6.17664	5.11688e-06	0.000566816	4.23822
UQCR11	3169.93	13710.3	10.1521	1.25572e-10	1.32608e-08	2.98854		VTI1B	-0.777822	10.2813	-6.16298	5.27017e-06	0.000580342	4.20976
CRAMP1	-140.225	226.605	-10.1457	1.27271e-10	1.33612e-08	2.98574		ADGRG3	-1.22422	6.26304	-6.15527	5.35875e-06	0.000586626	4.19369
MRPS27	-699.479	1485.35	-10.1339	1.30467e-10	1.36166e-08	2.98056		MIER1	-1.26784	10.2307	-6.12378	5.73693e-06	0.000624197	4.12794
ATP6V1E1	2966.99	9554.91	10.1279	1.32121e-10	1.36477e-08	2.97793		CNR1	0.922399	5.13106	6.12121	5.76905e-06	0.000624197	4.12255
PYCR3	-88.9566	108.468	-10.1273	1.32294e-10	1.36477e-08	2.97766		SHLD2	-1.21151	9.33874	-6.09373	6.12341e-06	0.000658709	4.06506
ELAC2	-1038.23	2403.82	-10.1157	1.35541e-10	1.39023e-08	2.97259		SCOC	-1.12467	7.24543	-6.0896	6.17849e-06	0.000660814	4.05642
GAR1	-97.1469	236.728	-10.1105	1.37035e-10	1.39752e-08	2.97029		FAT3	0.57136	3.76614	6.08253	6.27419e-06	0.000667215	4.0416
SETD4	-156.697	604.862	-10.1037	1.39017e-10	1.40968e-08	2.96729		BTBD1	-1.05303	12.4713	-6.07722	6.34701e-06	0.000671125	4.03046
PTGDR	-415.002	502.473	-10.0939	1.41904e-10	1.4267e-08	2.96298		PIGK	-1.12703	9.81858	-6.07315	6.40337e-06	0.000673258	4.02194
ZNF853	-17.9896	24.4553	-10.0926	1.42295e-10	1.4267e-08	2.9624		CUL4B	-1.37512	10.5458	-6.06696	6.49006e-06	0.000675868	4.00897
CASP8	-1970.21	3497.28	-10.0803	1.46012e-10	1.44941e-08	2.95698		CREBRF	-1.47815	10.2938	-6.0662	6.50082e-06	0.000675868	4.00737
SMIM7	-552.451	1808.27	-10.0749	1.47671e-10	1.44941e-08	2.95461		EXOSC8	-1.24125	7.42914	-6.05578	6.6498e-06	0.000687515	3.98551
CREBZF	-212.43	404.791	-10.0744	1.47834e-10	1.44941e-08	2.95438		CPEB4	-1.20636	9.09039	-6.05206	6.70396e-06	0.000689286	3.97768
C2ORF42	-219.99	343.098	-10.072	1.48575e-10	1.44941e-08	2.95332		ARL13B	-0.680419	6.36664	-6.04665	6.78329e-06	0.000693035	3.96633
CPD	1055.57	1705.16	10.0719	1.4862e-10	1.44941e-08	2.95326		ZNF330	-1.02461	7.71262	-6.04452	6.81491e-06	0.000693035	3.96185
ATOX1	404.491	1097.73	10.0358	1.6038e-10	1.54229e-08	2.93721		ABRAXAS1	-0.89635	9.00109	-6.02842	7.058e-06	0.000711709	3.92803
DDX20	-64.5318	151.391	-10.0353	1.60533e-10	1.54229e-08	2.937		DNAJC24	-1.22673	7.05127	-6.02576	7.09914e-06	0.000711709	3.92242
MRPL30	-189.081	331.081	-10.0347	1.60736e-10	1.54229e-08	2.93674		BLZF1	-1.80344	8.89315	-6.02273	7.14614e-06	0.000711709	3.91606
MTF2	-363.742	1110.04	-10.0219	1.65132e-10	1.57599e-08	2.93103		SUB1	-1.21013	17.3506	-6.02211	7.15587e-06	0.000711709	3.91474
ZNF607	-50.0168	64.867	-10.0051	1.71096e-10	1.62423e-08	2.92351		NUDC	-0.750367	6.08085	-6.01788	7.2221e-06	0.000711709	3.90585
AGK	-53.0847	77.598	-9.99718	1.73994e-10	1.643e-08	2.91995		FAM8A1	-1.07414	12.4839	-6.01676	7.23982e-06	0.000711709	3.90349
AGPAT5	-128.673	235.019	-9.9827	1.79407e-10	1.67719e-08	2.91344		NDUFA5	-1.73335	8.05297	-6.01509	7.26624e-06	0.000711709	3.89997
ZBTB1	-171.569	498.363	-9.98198	1.79681e-10	1.67719e-08	2.91311		NDUFC2-KCTD14	-0.844957	10.2273	-6.0059	7.41332e-06	0.000720859	3.88064
AP1AR	-223.596	284.454	-9.97988	1.8048e-10	1.67719e-08	2.91217		CCDC186	-1.78234	7.72254	-6.00443	7.43713e-06	0.000720859	3.87754
PRKACB	-868.606	1422.89	-9.97755	1.81374e-10	1.67719e-08	2.91112		CNBP	-0.636873	15.52	-5.99729	7.55394e-06	0.000728388	3.8625
ZMYM5	-213.11	389.859	-9.96671	1.85587e-10	1.70307e-08	2.90623		FAM76B	-1.36429	10.0522	-5.99032	7.66973e-06	0.000734642	3.84782
TMEM38B	-182.73	249.728	-9.96154	1.8763e-10	1.70307e-08	2.90389		TMEM170A	-0.85766	9.14078	-5.98145	7.81974e-06	0.000734642	3.82913
NEUROD4	31.7972	38.7927	9.96109	1.8781e-10	1.70307e-08	2.90369		AFTPH	-1.21733	13.9337	-5.98064	7.83362e-06	0.000734642	3.82742
POT1	-182.406	601.273	-9.96064	1.8799e-10	1.70307e-08	2.90348		MTIF3	-0.876304	9.51352	-5.98051	7.83594e-06	0.000734642	3.82713
ASB1	-473.194	956.018	-9.94135	1.95835e-10	1.76519e-08	2.89475		TLR8	-1.67255	12.727	-5.97937	7.85544e-06	0.000734642	3.82473
THOC1	-633.032	1105.95	-9.92483	2.02826e-10	1.81388e-08	2.88725		MICOS10	-0.785839	11.5818	-5.97936	7.85565e-06	0.000734642	3.82471
ZNF302	-287.7	539.452	-9.9238	2.0327e-10	1.81388e-08	2.88678		INTS13	-0.858847	7.98735	-5.97577	7.91751e-06	0.000736422	3.81714
MYOCD	15.7164	32.6907	9.91915	2.05287e-10	1.82277e-08	2.88466		ABHD16B	0.978951	4.3151	5.96738	8.06406e-06	0.000736422	3.79944
REC114	30.2136	74.8936	9.91189	2.08479e-10	1.84194e-08	2.88135		ING3	-1.31785	9.00522	-5.96728	8.06572e-06	0.000736422	3.79924
NAT10	-98.0986	210.527	-9.90114	2.13299e-10	1.87524e-08	2.87645		MED11	-0.964511	6.66291	-5.96579	8.09216e-06	0.000736422	3.79608
GSPT2	-87.5881	252.491	-9.89777	2.14833e-10	1.87948e-08	2.87491		ZMPSTE24	-1.0036	7.74973	-5.96477	8.11023e-06	0.000736422	3.79393
GALNT11	-159.945	333.581	-9.88645	2.20074e-10	1.90631e-08	2.86972		TRIB1	-2.22505	9.41059	-5.96466	8.11212e-06	0.000736422	3.7937
TOMM34	-46.4416	78.0669	-9.8844	2.21035e-10	1.90631e-08	2.86878		GAPT	-1.84017	12.7196	-5.95801	8.23104e-06	0.00074359	3.77966
TADA2A	-168.315	365.028	-9.88255	2.21909e-10	1.90631e-08	2.86793		UHRF1BP1L	-1.15614	10.5391	-5.93942	8.57285e-06	0.000770728	3.74038
FLT4	21.1605	55.4602	9.88171	2.22305e-10	1.90631e-08	2.86755		PPP6R3	-1.01597	11.3364	-5.9336	8.68281e-06	0.000774179	3.72808
DDX27	-210.512	417.026	-9.87662	2.24727e-10	1.90631e-08	2.86522		FCGR2A	-1.20568	16.4677	-5.93299	8.69443e-06	0.000774179	3.72679
RPUSD4	-301.514	633.327	-9.876	2.25026e-10	1.90631e-08	2.86493		GOLGA4	-0.83218	8.48723	-5.92869	8.77663e-06	0.000775499	3.7177
MPHOSPH10	-387.808	777.027	-9.87526	2.25378e-10	1.90631e-08	2.86459		AGO3	-0.831688	9.65463	-5.92786	8.7926e-06	0.000775499	3.71595
EXOSC8	-599.32	1396.55	-9.87089	2.27485e-10	1.91506e-08	2.86259		CXCL8	-5.82672	10.1038	-5.92437	8.86025e-06	0.00077778	3.70855
C10ORF88	-139.503	257.187	-9.85679	2.34429e-10	1.96425e-08	2.8561		DUSP1	-3.30741	15.2377	-5.91747	8.99522e-06	0.00078592	3.69396
DCK	-1480.13	2663.94	-9.83277	2.46758e-10	2.05694e-08	2.84501		IL1B	-3.74253	11.9543	-5.89762	9.39559e-06	0.000817065	3.65191
NSMCE3	-435.61	673.434	-9.8308	2.47796e-10	2.05694e-08	2.8441		EAPP	-0.890387	11.3755	-5.89466	9.45683e-06	0.000817416	3.64564
RDH13	-204.763	274.174	-9.82668	2.49987e-10	2.06552e-08	2.84219		FBXL3	-1.04861	10.3147	-5.89206	9.51105e-06	0.000817416	3.64012
ZNF623	-90.1875	215.932	-9.82418	2.51325e-10	2.067e-08	2.84103		IGSF6	-1.21282	13.2219	-5.89108	9.53139e-06	0.000817416	3.63806
BUD31	2433.4	8734.14	9.81686	2.55289e-10	2.08488e-08	2.83763		OSER1	-0.765556	9.8314	-5.88718	9.61352e-06	0.000820677	3.62977
DYRK2	-275.657	344.3	-9.81586	2.55835e-10	2.08488e-08	2.83717		GMFB	-1.54385	10.9143	-5.87493	9.87573e-06	0.000839212	3.60379
LARP4	-168.119	559.231	-9.80583	2.61385e-10	2.12042e-08	2.83251		STXBP3	-1.39611	9.68988	-5.87011	9.98079e-06	0.000844284	3.59357
CDKN2AIP	-211.964	225.821	-9.79193	2.69271e-10	2.17452e-08	2.82604		HAT1	-1.583	12.9925	-5.85972	1.02116e-05	0.000859901	3.5715
CDH13	12.3011	29.2918	9.78945	2.70706e-10	2.17626e-08	2.82488		HYOU1	0.701952	12.5761	5.84987	1.04353e-05	0.00087478	3.55057
GPATCH4	-564.351	1571.83	-9.78284	2.74567e-10	2.1974e-08	2.82179		UBXN4	-0.817889	13.8197	-5.8451	1.05454e-05	0.000875367	3.54044
TET2	947.616	2263.37	9.77326	2.80259e-10	2.21969e-08	2.81732		SRGN	-1.25586	18.569	-5.84394	1.05723e-05	0.000875367	3.53797
ARRB2	3616.36	8397.43	9.77168	2.8121e-10	2.21969e-08	2.81658		TCP1	-0.831297	9.31019	-5.84346	1.05834e-05	0.000875367	3.53696
RBP1	15.2574	39.5427	9.76963	2.82449e-10	2.21969e-08	2.81562		TM2D3	-0.923172	7.87723	-5.83265	1.08385e-05	0.000892496	3.51396
GTF2H3	-270.453	273.877	-9.76793	2.83482e-10	2.21969e-08	2.81482		UFSP2	-1.35713	7.50534	-5.83009	1.08997e-05	0.000893583	3.50852
PIBF1	-93.5804	190.985	-9.76778	2.83571e-10	2.21969e-08	2.81475		KLHL9	-1.20998	5.94947	-5.8258	1.10033e-05	0.000895803	3.49939
ZNF548	-220.773	283.763	-9.76433	2.8568e-10	2.22643e-08	2.81313		COL7A1	0.528776	4.80624	5.82283	1.10754e-05	0.000895803	3.49308
CSTF3	-157.267	651.878	-9.75506	2.91412e-10	2.26123e-08	2.80879		MAP3K2	-1.12831	10.6528	-5.82132	1.11124e-05	0.000895803	3.48986
PAICS	-573.881	1052.18	-9.7438	2.98544e-10	2.30376e-08	2.8035		HDX	-1.22327	6.33265	-5.82104	1.11193e-05	0.000895803	3.48926
ZC3H3	24.379	64.5664	9.74235	2.99475e-10	2.30376e-08	2.80281		TMX1	-1.10506	12.6044	-5.8164	1.12337e-05	0.000901117	3.47937
ZNF808	-19.9238	18.6968	-9.73975	3.01148e-10	2.30669e-08	2.80159		MTM1	-1.12985	6.27329	-5.80841	1.14334e-05	0.000907132	3.46236
ZNF879	-81.4531	143.087	-9.72445	3.11214e-10	2.37361e-08	2.79438		CLN3	0.800596	7.22825	5.80764	1.14526e-05	0.000907132	3.46073
PREPL	-151.751	462.24	-9.71579	3.17064e-10	2.40793e-08	2.79029		RDX	-0.976542	7.85644	-5.80755	1.14549e-05	0.000907132	3.46054
ZNF74	-92.7693	163.185	-9.71278	3.19122e-10	2.41077e-08	2.78886		SNX6	-1.14788	13.9154	-5.80249	1.15835e-05	0.00091343	3.44975
PEX1	-58.5264	90.3261	-9.7113	3.20139e-10	2.41077e-08	2.78816		UBE2V2	-1.27577	8.41319	-5.79862	1.16829e-05	0.000917375	3.44151
UTP15	-99.3778	288.53	-9.70322	3.25754e-10	2.44274e-08	2.78434		CTBS	-1.30303	10.2208	-5.79538	1.17666e-05	0.000920069	3.43461
ACYP1	-296.51	656.831	-9.69304	3.3297e-10	2.47694e-08	2.77951		ATP5IF1	-0.560546	8.86407	-5.7729	1.23655e-05	0.000962301	3.38665
TMEM150B	293.379	555.301	9.69104	3.34407e-10	2.47694e-08	2.77856		SS18L2	-0.884658	8.04813	-5.77127	1.24101e-05	0.000962301	3.38317
DIP2C	-35.6143	41.0153	-9.69094	3.34478e-10	2.47694e-08	2.77851		USP15	-1.59323	13.5937	-5.76621	1.25499e-05	0.000969099	3.37236
NCF2	15434.8	33956.1	9.68496	3.38816e-10	2.4987e-08	2.77567		PDCL	-0.966148	7.42481	-5.7575	1.27938e-05	0.000973964	3.35376
CXXC5	-1620.98	2156.27	-9.68283	3.40378e-10	2.49988e-08	2.77465		KIAA1143	-0.792669	10.7433	-5.75659	1.28197e-05	0.000973964	3.35181
SMYD3	-195.517	470.804	-9.67231	3.48183e-10	2.53309e-08	2.76965		KLHL11	-0.68621	6.00506	-5.75622	1.28302e-05	0.000973964	3.35102
TMPRSS13	32.7768	94.5496	9.67135	3.48902e-10	2.53309e-08	2.76919		OSBPL8	-0.994935	13.5713	-5.7556	1.28476e-05	0.000973964	3.34971
CYB5RL	-82.2798	61.9375	-9.67101	3.49156e-10	2.53309e-08	2.76903		KRR1	-1.2138	8.97909	-5.75466	1.28745e-05	0.000973964	3.34768
ZNF345	-144.897	247.612	-9.66846	3.51081e-10	2.53627e-08	2.76781		SMC3	-1.46899	10.6368	-5.74896	1.30377e-05	0.000982315	3.33552
PMS1	-178.018	348.63	-9.66574	3.53148e-10	2.53627e-08	2.76651		MIA2	-1.0806	8.1064	-5.73953	1.33125e-05	0.000998978	3.31536
FYN	-1051.12	1673.84	-9.66481	3.53859e-10	2.53627e-08	2.76607		SREK1IP1	-1.23695	8.54376	-5.73593	1.34192e-05	0.00100294	3.30765
LTK	-101.535	118.991	-9.66272	3.55461e-10	2.53757e-08	2.76507		UBA3	-0.753867	13.6995	-5.72996	1.35976e-05	0.00101221	3.29489
OTUD6B	-53.7153	82.4433	-9.65373	3.62423e-10	2.57696e-08	2.76077		GNAI3	-1.18441	11.6727	-5.72678	1.3694e-05	0.00101532	3.28807
RNF216	-614.588	1833.76	-9.65113	3.64461e-10	2.58117e-08	2.75953		EID1	-1.04169	10.8935	-5.70749	1.4292e-05	0.00105133	3.24677
AP1S3	-75.8333	130.722	-9.64198	3.71731e-10	2.62224e-08	2.75515		GALC	-0.879894	10.055	-5.70706	1.43056e-05	0.00105133	3.24585
DDHD1	-43.4349	100.677	-9.60909	3.99129e-10	2.80443e-08	2.73934		TMBIM1	0.7942	8.13735	5.70569	1.43491e-05	0.00105133	3.24292
PSME4	-59.5468	159.274	-9.6032	4.04254e-10	2.8293e-08	2.7365		FAM210A	-0.750249	6.15082	-5.70204	1.44658e-05	0.00105572	3.23509
ZFP3	-92.2363	120.5	-9.58887	4.16994e-10	2.90553e-08	2.72957		ACP1	-1.32318	11.676	-5.69504	1.4692e-05	0.00106689	3.2201
NOL11	-1026.78	2475.54	-9.5866	4.19053e-10	2.90553e-08	2.72847		LGALS7B	0.797327	4.51416	5.69377	1.47335e-05	0.00106689	3.21737
MSH2	-127.885	172.276	-9.58553	4.2003e-10	2.90553e-08	2.72795		TMCC3	-1.18729	7.56581	-5.69111	1.48207e-05	0.00106904	3.21167
ZNF23	-139.674	214.029	-9.57438	4.30305e-10	2.96512e-08	2.72255		RLIM	-1.16123	7.80639	-5.68765	1.4935e-05	0.00106991	3.20425
PAIP1	-395.125	808.54	-9.57182	4.32698e-10	2.97014e-08	2.72131		CYP51A1	-1.22562	7.06423	-5.68727	1.49477e-05	0.00106991	3.20343
ZNF682	-161.276	289.992	-9.55727	4.46582e-10	3.0537e-08	2.71423		SMIM30	-1.9017	8.60963	-5.67568	1.53372e-05	0.0010922	3.17857
ZNF320	-88.7303	61.1228	-9.54366	4.5998e-10	3.12393e-08	2.7076		SCFD1	-1.25908	8.23432	-5.67346	1.54132e-05	0.0010922	3.1738
SLC30A7	-194.298	526.429	-9.54328	4.60354e-10	3.12393e-08	2.70741		PJA2	-1.07915	12.6144	-5.67281	1.54351e-05	0.0010922	3.17242
C5ORF63	-71.717	90.431	-9.53514	4.68577e-10	3.16768e-08	2.70343		MRPL42	-1.4181	10.4757	-5.66847	1.55847e-05	0.0010986	3.1631
STX10	1975.6	5035.24	9.52618	4.77795e-10	3.21781e-08	2.69905		DCAF13	-1.1598	9.33522	-5.65812	1.59475e-05	0.00111865	3.14086
GALNTL6	338.99	1028.04	9.52096	4.83253e-10	3.24234e-08	2.69649		ZBTB10	-1.74257	7.97776	-5.65644	1.60069e-05	0.00111865	3.13727
DGKE	-135.657	244.764	-9.51899	4.85319e-10	3.24401e-08	2.69553		LIN7C	-1.06933	9.26916	-5.65525	1.60495e-05	0.00111865	3.1347
ZNF793	-53.6657	67.9991	-9.508	4.97077e-10	3.29618e-08	2.69013		GON4L	0.692173	16.1164	5.65171	1.61761e-05	0.00112116	3.12711
ZFP1	-35.1048	43.0991	-9.50777	4.97322e-10	3.29618e-08	2.69002		NF1	-1.15194	9.48447	-5.65089	1.6206e-05	0.00112116	3.12533
ZNF675	-25.6976	24.9573	-9.50653	4.98666e-10	3.29618e-08	2.68941		TUBE1	-0.821554	7.61414	-5.64898	1.62747e-05	0.00112175	3.12123
NR2C1	-101.562	160.391	-9.50056	5.05192e-10	3.327e-08	2.68648		NUP42	-0.904349	10.8425	-5.64257	1.65085e-05	0.00113367	3.10745
CELF1	-293.745	436.314	-9.49448	5.11927e-10	3.34807e-08	2.68349		SREK1	-1.45922	8.44212	-5.63877	1.66487e-05	0.00113497	3.09928
SEPHS1	-70.4228	185.491	-9.49429	5.12144e-10	3.34807e-08	2.68339		KRBOX4	-0.952155	6.63376	-5.63875	1.66495e-05	0.00113497	3.09923
ATMIN	-53.2224	107.735	-9.46566	5.45144e-10	3.54706e-08	2.66925		HELZ	-1.33206	11.6934	-5.62679	1.70986e-05	0.00116133	3.07351
MKRN2	-170.064	387.983	-9.46315	5.48141e-10	3.54706e-08	2.66801		RBMS1	-1.23472	8.35907	-5.62088	1.7325e-05	0.00116485	3.0608
ZNF689	-156.436	408.692	-9.46178	5.4978e-10	3.54706e-08	2.66733		PSMC2	-0.747848	12.1114	-5.62081	1.73276e-05	0.00116485	3.06065
PRKCH	-1604.67	2027.31	-9.46115	5.50533e-10	3.54706e-08	2.66702		ZNF654	-1.51906	7.33768	-5.62054	1.73382e-05	0.00116485	3.06006
ZNF236	-44.5527	86.2729	-9.44415	5.7136e-10	3.66801e-08	2.65858		ZBTB1	-1.27122	12.6755	-5.61831	1.74244e-05	0.00116643	3.05527
CLK2	-315.122	487.33	-9.43752	5.79708e-10	3.70826e-08	2.65528		PPP1R2B	-0.955054	5.36612	-5.60898	1.77902e-05	0.00118665	3.03519
PWP2	-461.657	1089.63	-9.42886	5.90783e-10	3.75633e-08	2.65097		TGFBR1	-1.18346	11.2064	-5.60023	1.81409e-05	0.00120572	3.01632
ATP6V0B	4684.1	11702.4	9.42827	5.91558e-10	3.75633e-08	2.65068		LTN1	-1.39079	10.548	-5.59832	1.82182e-05	0.00120576	3.01221
POGLUT3	-42.3752	49.4527	-9.42674	5.93537e-10	3.75633e-08	2.64991		XRCC5	-0.723074	14.3338	-5.59607	1.83097e-05	0.00120576	3.00737
IRF8	-1208.81	1781.52	-9.41336	6.11175e-10	3.85429e-08	2.64323		EVI2A	-1.93775	14.1155	-5.59466	1.83673e-05	0.00120576	3.00433
NOL9	-91.3454	234.515	-9.40621	6.20824e-10	3.90136e-08	2.63966		GRAMD2B	-0.857374	5.67197	-5.59385	1.84006e-05	0.00120576	3.00258
METTL17	-1013.09	2104.88	-9.40366	6.24293e-10	3.90907e-08	2.63838		DPY30	-0.810485	9.36884	-5.58247	1.88737e-05	0.00123242	2.97805
SYS1	-307.349	472.469	-9.4021	6.26433e-10	3.90907e-08	2.6376		IMPA1	-1.07883	8.19693	-5.58022	1.89684e-05	0.00123427	2.97321
SLC25A32	-229.113	449.073	-9.40029	6.28922e-10	3.91093e-08	2.63669		ZNF674	-1.0469	6.19358	-5.57149	1.93419e-05	0.00125419	2.95436
NKRF	-276.328	668.473	-9.39772	6.32482e-10	3.91941e-08	2.6354		ITGA4	-1.37043	8.90004	-5.5675	1.95149e-05	0.00126101	2.94575
RBM41	-72.0301	200.467	-9.38332	6.5276e-10	4.03108e-08	2.62818		SLC25A36	-1.50292	7.19027	-5.56455	1.96438e-05	0.00126495	2.93939
WDR87	27.8923	60.7153	9.37863	6.5951e-10	4.05872e-08	2.62582		LONRF3	-1.14542	5.6	-5.56277	1.97221e-05	0.00126562	2.93554
TRIM32	-13.7503	15.6281	-9.37594	6.6342e-10	4.06875e-08	2.62446		C9ORF64	-1.01156	7.90968	-5.56006	1.98419e-05	0.00126893	2.92969
IGIP	-102.598	185.152	-9.37378	6.66577e-10	4.07411e-08	2.62337		GALNT3	-1.24525	8.21948	-5.55716	1.99709e-05	0.00127281	2.92342
TTI1	-37.4528	82.6949	-9.36926	6.73218e-10	4.10066e-08	2.6211		RANBP2	-1.09462	8.51351	-5.55077	2.0258e-05	0.00128669	2.90963
METTL2B	-252.693	598.939	-9.35373	6.96574e-10	4.22849e-08	2.61326		LCORL	-1.34952	9.41436	-5.53956	2.07719e-05	0.00131113	2.88541
PCDH19	13.2535	32.7024	9.35145	7.00074e-10	4.23533e-08	2.61211		OSM	-1.14114	5.18799	-5.53931	2.07836e-05	0.00131113	2.88486
RAD54B	-18.9483	20.8394	-9.3499	7.02474e-10	4.23549e-08	2.61132		IER3IP1	-1.06959	6.89958	-5.53766	2.08603e-05	0.00131152	2.8813
SYNJ2	-89.8246	132.193	-9.34126	7.15936e-10	4.30005e-08	2.60695		SRSF10	-0.776766	11.6982	-5.53423	2.10211e-05	0.00131668	2.87388
ZNF783	-83.7652	176.659	-9.33995	7.18e-10	4.30005e-08	2.60629		RGS1	-3.4193	7.9835	-5.53289	2.10839e-05	0.00131668	2.871
FAM76B	-288.586	739.726	-9.33566	7.24816e-10	4.32635e-08	2.60411		AGPS	-0.934824	9.02155	-5.52939	2.12499e-05	0.00132261	2.86342
PLEKHF2	-343.347	773.443	-9.32488	7.42217e-10	4.41545e-08	2.59864		KLF10	-2.02706	12.2448	-5.52275	2.15679e-05	0.00133793	2.84906
NSUN6	-160.637	243.96	-9.32037	7.49609e-10	4.43686e-08	2.59635		UFM1	-1.70693	9.87554	-5.52048	2.16778e-05	0.00134028	2.84414
LY96	14384.4	15684.2	9.31966	7.50788e-10	4.43686e-08	2.59598		HMGN3	-0.783189	7.94529	-5.51476	2.19569e-05	0.00135304	2.83178
OXSM	-103.338	235.116	-9.3176	7.54197e-10	4.43865e-08	2.59494		NR2C1	-0.896886	9.05313	-5.50669	2.23575e-05	0.00137152	2.8143
AQP6	31.0575	91.0496	9.31648	7.56065e-10	4.43865e-08	2.59437		PYROXD1	-1.54082	9.1944	-5.50575	2.24042e-05	0.00137152	2.81228
TRUB1	-83.0856	182.642	-9.30926	7.68189e-10	4.49504e-08	2.59069		NOP56	1.08894	11.0342	5.50415	2.24849e-05	0.00137195	2.80881
FIGNL1	-60.7815	122.333	-9.28819	8.04711e-10	4.69336e-08	2.57993		TTYH1	0.724596	5.9953	5.49929	2.27309e-05	0.00138242	2.79828
FAM111A	-234.429	503.557	-9.28535	8.09776e-10	4.70752e-08	2.57847		CCDC47	-0.860744	11.9162	-5.48942	2.32391e-05	0.00140873	2.77691
SACS	-50.1545	99.383	-9.27409	8.30153e-10	4.8103e-08	2.5727		IER2	-2.28095	7.62424	-5.4863	2.34024e-05	0.00141402	2.77014
CCDC102A	-43.5191	124.334	-9.26341	8.4995e-10	4.90908e-08	2.56723		GXYLT1	-1.17647	7.04039	-5.48111	2.36763e-05	0.00141962	2.75889
TRIM4	-788.471	1725.8	-9.26159	8.53384e-10	4.91301e-08	2.56629		RAB9A	-0.666782	5.17575	-5.48064	2.37013e-05	0.00141962	2.75787
SIDT1	-77.4075	75.9266	-9.25868	8.58886e-10	4.92879e-08	2.56479		DYM	-0.638801	11.157	-5.48021	2.3724e-05	0.00141962	2.75694
CCNB1IP1	-690.88	1374.95	-9.25365	8.68491e-10	4.96793e-08	2.5622		MIER3	-1.06945	8.02538	-5.47091	2.42242e-05	0.00144491	2.73677
ZNF518A	-104.342	185.308	-9.25195	8.71752e-10	4.97066e-08	2.56133		C5ORF22	-0.801276	7.78136	-5.4677	2.43988e-05	0.00145068	2.72983
TMEM156	-606.136	850.512	-9.24041	8.94301e-10	5.08299e-08	2.55537		KLC3	0.511275	3.72025	5.46518	2.45371e-05	0.00145425	2.72436
ARL1	-149.428	269.525	-9.23184	9.11412e-10	5.1638e-08	2.55095		SIRT1	-0.866936	11.3244	-5.46044	2.47999e-05	0.00146516	2.71406
CEP76	-34.1327	57.2751	-9.22987	9.1539e-10	5.16993e-08	2.54993		PHF3	-1.59064	13.0336	-5.45428	2.51447e-05	0.00148083	2.70071
CEP57	-101.149	279.116	-9.21962	9.36412e-10	5.27197e-08	2.54463		ZDHHC2	-1.01573	10.3793	-5.45114	2.53228e-05	0.00148271	2.69389
PRPS1	-306.004	578.232	-9.21793	9.39924e-10	5.2751e-08	2.54375		GPN3	-0.668764	4.84572	-5.45012	2.53807e-05	0.00148271	2.69168
EPM2A	-27.0838	57.3707	-9.21263	9.51017e-10	5.31477e-08	2.541		LAMTOR3	-1.50249	8.0024	-5.44951	2.54156e-05	0.00148271	2.69035
KAT6B	-32.3014	34.0997	-9.21172	9.52948e-10	5.31477e-08	2.54053		ETFDH	-1.03119	6.1041	-5.44635	2.55969e-05	0.00148857	2.68348
COX7A2	2353.02	10824.8	9.20589	9.65337e-10	5.36212e-08	2.5375		MAK16	-0.757564	9.17731	-5.44497	2.56761e-05	0.00148857	2.68049
ZNF614	-94.0894	109.365	-9.20418	9.68992e-10	5.36212e-08	2.53662		C1ORF52	-0.967975	6.09879	-5.43826	2.60662e-05	0.00150592	2.66591
MEX3C	-1025.58	1784.2	-9.20149	9.74794e-10	5.36212e-08	2.53522		USP7	-0.84522	9.68711	-5.43705	2.61372e-05	0.00150592	2.66328
USP28	-188.254	242.733	-9.20044	9.7707e-10	5.36212e-08	2.53467		CLP1	-0.75251	5.7893	-5.42919	2.66029e-05	0.00152124	2.64621
HCK	14421.3	39329.1	9.20013	9.77753e-10	5.36212e-08	2.53451		SPAST	-0.913383	10.0498	-5.42768	2.66932e-05	0.00152124	2.64293
C11ORF95	-178.183	300.807	-9.19934	9.79465e-10	5.36212e-08	2.5341		ZCRB1	-1.06502	9.0509	-5.42659	2.67588e-05	0.00152124	2.64056
GOLGA6A	-287.268	337.869	-9.19225	9.94991e-10	5.42127e-08	2.53041		GMDS	0.593376	4.5747	5.4239	2.6921e-05	0.00152124	2.63471
TRIP12	1773.9	6284.17	9.19162	9.96382e-10	5.42127e-08	2.53008		THUMPD2	-1.17623	7.74845	-5.42291	2.69812e-05	0.00152124	2.63255
DNAJC16	-92.2545	263.488	-9.19026	9.99382e-10	5.42127e-08	2.52937		PTAR1	-1.02705	9.75725	-5.42277	2.69897e-05	0.00152124	2.63225
UBIAD1	-158.551	273.352	-9.18831	1.00371e-09	5.42826e-08	2.52836		COX6C	-1.23096	11.7687	-5.42229	2.70187e-05	0.00152124	2.63121
MDN1	-46.6639	53.2214	-9.18019	1.02198e-09	5.51035e-08	2.52412		MOSPD2	-1.78341	8.74241	-5.42166	2.7057e-05	0.00152124	2.62984
RAB40B	-119.307	200.173	-9.16131	1.06575e-09	5.72906e-08	2.51425		SKIL	-1.38118	7.37567	-5.41233	2.76305e-05	0.00154754	2.60956
CCDC137	-236.929	453.266	-9.14447	1.10641e-09	5.92974e-08	2.50542		SLC25A46	-1.006	10.427	-5.41136	2.7691e-05	0.00154754	2.60745
MT3	-53.0693	88.8467	-9.13672	1.12567e-09	6.01491e-08	2.50134		ARHGAP12	-0.982463	8.21309	-5.39198	2.89251e-05	0.00161166	2.56529
LONP1	-607.473	1599.38	-9.13262	1.13598e-09	6.05191e-08	2.49918		FIG4	-0.748726	10.7184	-5.38905	2.91166e-05	0.0016152	2.55891
DPH2	-148.174	225.1	-9.12123	1.16517e-09	6.18039e-08	2.49318		DDX3X	-1.34938	14.0398	-5.38732	2.923e-05	0.0016152	2.55515
RCN2	-171.241	294.342	-9.12051	1.16703e-09	6.18039e-08	2.4928		ABITRAM	-1.22526	7.11063	-5.38704	2.92488e-05	0.0016152	2.55453
ATP8B2	-326.745	415.663	-9.11323	1.18611e-09	6.24715e-08	2.48896		FOXO3	-0.835241	9.44522	-5.38564	2.93414e-05	0.00161551	2.55147
ZKSCAN7	-38.5045	86.5095	-9.11304	1.18663e-09	6.24715e-08	2.48886		HIPK3	-1.03387	12.2592	-5.38085	2.96595e-05	0.00162682	2.54104
MTX2	-197.954	628.598	-9.10327	1.21277e-09	6.36596e-08	2.48369		CCDC174	-1.15885	7.62346	-5.37992	2.97216e-05	0.00162682	2.53902
PPP2R5E	-137.934	236.039	-9.09028	1.24841e-09	6.51662e-08	2.47681		SLC39A6	-0.978959	9.64506	-5.37776	2.98663e-05	0.00162994	2.53433
TSR1	-154.355	321.671	-9.09015	1.24877e-09	6.51662e-08	2.47674		TNFSF13B	-1.84481	12.5631	-5.37584	2.9996e-05	0.00163224	2.53014
TLE1	-359.805	558.644	-9.08005	1.27725e-09	6.64579e-08	2.47137		SRSF3	-0.760642	12.5883	-5.37312	3.01806e-05	0.0016375	2.5242
MT1B	11.5612	16.6871	9.06459	1.32214e-09	6.85938e-08	2.46314		LYSMD3	-1.58224	9.94988	-5.36941	3.04335e-05	0.00164346	2.51613
WDCP	-91.1206	125.87	-9.05971	1.33666e-09	6.91459e-08	2.46054		METTL5	-0.91059	8.7051	-5.36884	3.04725e-05	0.00164346	2.51489
ELF2	2252.9	5695.26	9.04374	1.38528e-09	7.14539e-08	2.452		SMARCE1	-0.774082	13.1707	-5.36708	3.05938e-05	0.00164346	2.51105
TSPO	8789.35	23070	9.03287	1.4194e-09	7.30031e-08	2.44618		MRPS36	-1.09029	7.71459	-5.36636	3.06438e-05	0.00164346	2.50947
RECQL	-241.579	586.911	-9.01693	1.47101e-09	7.5399e-08	2.43762		CLASRP	0.895673	5.73722	5.36458	3.07672e-05	0.00164534	2.50559
GUCA2A	40.7296	88.0694	9.01589	1.47444e-09	7.5399e-08	2.43706		ATP5F1C	-1.22319	16.1755	-5.35863	3.11823e-05	0.00166004	2.49263
SLC2A11	-51.0923	67.0536	-9.01254	1.48556e-09	7.57506e-08	2.43525		PGM2	-0.60261	9.65438	-5.35809	3.12206e-05	0.00166004	2.49144
DNAAF2	-54.151	70.2245	-9.00521	1.51017e-09	7.67866e-08	2.43131		C5ORF24	-1.11545	7.19302	-5.33378	3.29803e-05	0.00174861	2.43842
ZNF169	-94.0415	140.454	-9.00239	1.51976e-09	7.70542e-08	2.42979		CRADD	-0.827556	5.43459	-5.32961	3.32921e-05	0.00176013	2.42932
SLC4A7	-71.8128	86.7548	-8.99895	1.53152e-09	7.72871e-08	2.42793		JUN	-4.25802	7.09292	-5.32607	3.35595e-05	0.00176837	2.42159
PNPLA4	16.0331	42.983	8.99852	1.53301e-09	7.72871e-08	2.4277		UBL3	-1.10742	12.6571	-5.32434	3.36906e-05	0.00176837	2.41782
BFAR	-459.952	1048.44	-8.994	1.54864e-09	7.78553e-08	2.42526		TET2	-1.30812	13.1998	-5.32378	3.3733e-05	0.00176837	2.4166
LINGO2	-121.824	102.648	-8.98958	1.56409e-09	7.81968e-08	2.42287		EIF2S3	-1.43856	15.7162	-5.32207	3.38638e-05	0.00176904	2.41286
RIC3	-16.6966	17.7994	-8.98855	1.5677e-09	7.81968e-08	2.42231		ZNF468	-0.900528	6.91324	-5.32113	3.39359e-05	0.00176904	2.4108
TMEM50B	-470.217	936.761	-8.98828	1.56864e-09	7.81968e-08	2.42217		STK4	-0.905146	11.8783	-5.31804	3.41735e-05	0.00177006	2.40405
SUPV3L1	-253.004	478.181	-8.98706	1.57296e-09	7.81968e-08	2.42151		RGPD8	-1.3164	8.81146	-5.31746	3.42186e-05	0.00177006	2.40278
YPEL1	-712.971	958.015	-8.97562	1.6139e-09	8.00089e-08	2.41531		HSPE1-MOB4	-0.946968	10.2389	-5.3161	3.43237e-05	0.00177006	2.39981
ZFP62	-122.982	228.892	-8.97275	1.62434e-09	8.03035e-08	2.41376		CYSTM1	-1.03472	6.11834	-5.31492	3.44156e-05	0.00177006	2.39723
TSTD2	-45.3207	112.163	-8.96104	1.66769e-09	8.22192e-08	2.4074		IFNG	-2.11706	6.16145	-5.31472	3.44311e-05	0.00177006	2.39679
NMB	-189.71	437.696	-8.95901	1.67532e-09	8.23676e-08	2.4063		PRKAR1A	-0.69468	11.1616	-5.30694	3.50409e-05	0.00179552	2.37981
EXO5	-77.5349	95.3971	-8.95237	1.70052e-09	8.33769e-08	2.40269		MRPL13	-0.768251	4.59731	-5.30596	3.51192e-05	0.00179552	2.37766
TCF4	-413.041	585.926	-8.94942	1.71183e-09	8.35958e-08	2.40108		ZNF84	-1.20465	7.03332	-5.30355	3.53105e-05	0.00180035	2.3724
CASKIN2	42.4395	101.104	8.94877	1.71435e-09	8.35958e-08	2.40072		DNAJB11	-0.850096	9.37043	-5.29718	3.58228e-05	0.0018194	2.35847
MDM4	-874.898	1765.97	-8.93843	1.75472e-09	8.53311e-08	2.39509		NAP1L5	-1.1202	4.39403	-5.29648	3.58795e-05	0.0018194	2.35694
L3HYPDH	-555.572	1325.28	-8.92621	1.80371e-09	8.74751e-08	2.38841		STAM2	-0.965178	9.79856	-5.29152	3.62844e-05	0.00183493	2.34609
ZNF544	-98.986	131.853	-8.92365	1.81412e-09	8.77417e-08	2.38701		MED6	-0.665324	11.0307	-5.28327	3.69673e-05	0.0018644	2.32806
ZNF146	-916.057	1694.09	-8.92029	1.82793e-09	8.81702e-08	2.38517		NFKB1	0.757546	11.8066	5.28027	3.72196e-05	0.00187205	2.32148
ERBB3	10.3942	25.3287	8.91696	1.84172e-09	8.85357e-08	2.38335		SLC35A3	-0.970686	8.97531	-5.26479	3.85467e-05	0.00193357	2.28761
FAT3	12.1922	32.9024	8.91607	1.84542e-09	8.85357e-08	2.38286		SDCBP	-0.806197	15.5275	-5.26272	3.87278e-05	0.00193743	2.28307
NDC1	-82.8024	247.004	-8.91324	1.85722e-09	8.88629e-08	2.38131		ZFAND2B	-0.749201	7.471	-5.25898	3.90573e-05	0.00194411	2.27488
CDKAL1	-79.3611	73.2654	-8.90903	1.87496e-09	8.94715e-08	2.379		RFK	-1.00337	7.74249	-5.25883	3.90703e-05	0.00194411	2.27456
BAX	1256.61	3582.67	8.90167	1.90632e-09	9.07256e-08	2.37496		POLK	-1.71997	11.5735	-5.25582	3.93378e-05	0.00194678	2.26796
PDCL3	-685.212	1674.56	-8.89704	1.92635e-09	9.14348e-08	2.37242		NUDT4B	-0.68405	12.8209	-5.25401	3.94993e-05	0.00194678	2.264
TMEM121B	433.544	719.109	8.89182	1.94919e-09	9.22737e-08	2.36954		NUDT4	-0.68405	12.8209	-5.25401	3.94993e-05	0.00194678	2.264
DDX56	-97.1873	320.32	-8.88323	1.9874e-09	9.38338e-08	2.36481		TREM1	-2.14661	13.6771	-5.25353	3.95423e-05	0.00194678	2.26294
DDX47	-601.883	1182.61	-8.88172	1.99419e-09	9.39056e-08	2.36398		ZBTB33	-1.02151	8.18591	-5.25068	3.97984e-05	0.00195422	2.2567
RBM28	-47.0693	103.803	-8.87581	2.02098e-09	9.48709e-08	2.36072		SUZ12	-1.22213	10.485	-5.23847	4.09143e-05	0.00200169	2.22996
CTCF	-644.314	1900.94	-8.87486	2.02532e-09	9.48709e-08	2.36019		CTDP1	-0.731011	9.33858	-5.23776	4.09803e-05	0.00200169	2.2284
TCF3	-1241.65	2001.35	-8.86851	2.05464e-09	9.59925e-08	2.35668		TPMT	-1.35142	11.4525	-5.23596	4.1148e-05	0.00200462	2.22445
ARF3	1651.59	4256.41	8.86549	2.0687e-09	9.6397e-08	2.35501		LGR4	-0.709714	4.19059	-5.23075	4.16363e-05	0.00202311	2.21304
ZNF383	-117.782	251.235	-8.86103	2.08966e-09	9.71201e-08	2.35255		LPAR6	-1.70918	11.4628	-5.22644	4.20459e-05	0.00203769	2.20358
KNG1	9.3716	16.1556	8.85568	2.11513e-09	9.79036e-08	2.34958		CCT2	-1.06342	10.898	-5.22362	4.23151e-05	0.00204541	2.19741
RBM48	-255.274	463.202	-8.85474	2.11963e-09	9.79036e-08	2.34906		APPBP2	-0.705133	8.15094	-5.21783	4.28747e-05	0.00206579	2.1847
PUM3	-254.449	469.667	-8.85404	2.12297e-09	9.79036e-08	2.34868		COPG1	1.00549	10.7363	5.21697	4.29587e-05	0.00206579	2.18281
CHST2	-367.54	400.162	-8.84946	2.14512e-09	9.86702e-08	2.34613		FAR2	-1.37882	8.26614	-5.21337	4.33107e-05	0.00207735	2.17492
PRPF38A	-165.297	358.556	-8.84575	2.16321e-09	9.91893e-08	2.34407		MYCBP	-0.777759	10.0609	-5.20582	4.4059e-05	0.00210213	2.15835
SLC25A42	-207.096	367	-8.84487	2.16753e-09	9.91893e-08	2.34359		NUDT21	-0.861911	11.3739	-5.20505	4.41361e-05	0.00210213	2.15666
HDDC2	-723.382	1067.77	-8.84106	2.18628e-09	9.97915e-08	2.34147		ALG10B	-0.835186	5.57686	-5.20462	4.41794e-05	0.00210213	2.15571
KBTBD8	-105.708	93.3938	-8.83237	2.22974e-09	1.01516e-07	2.33664		COPS4	-1.39507	7.96979	-5.20255	4.43876e-05	0.00210213	2.15117
BRIX1	-274.612	724.627	-8.8308	2.23771e-09	1.0162e-07	2.33576		HSP90AA1	-1.46969	12.8194	-5.2025	4.43922e-05	0.00210213	2.15107
MMP14	140.322	401.69	8.82008	2.29278e-09	1.03856e-07	2.32979		UQCC3	-0.619292	4.9833	-5.19628	4.50236e-05	0.00212662	2.13741
PTER	-144.09	225.383	-8.81598	2.31416e-09	1.04446e-07	2.32751		PSMB10	-1.00428	7.94862	-5.19134	4.5531e-05	0.00214039	2.12657
NOP56	-547.386	764.219	-8.81535	2.31751e-09	1.04446e-07	2.32715		ZNF131	-1.11711	9.19781	-5.19121	4.55451e-05	0.00214039	2.12627
C5ORF24	-133.209	286.746	-8.80562	2.36919e-09	1.06506e-07	2.32172		ZNF28	-1.31984	8.06614	-5.17986	4.67341e-05	0.00219074	2.10135
CENPH	-79.6676	113.142	-8.79003	2.45457e-09	1.10067e-07	2.31298		USP22	0.808964	11.2652	5.17736	4.70007e-05	0.0021977	2.09585
FGFR4	75.9997	148.512	8.7815	2.5026e-09	1.1194e-07	2.3082		TIMM17B	-0.78009	10.5145	-5.17373	4.73903e-05	0.00221036	2.08786
TES	-1701.2	3304.06	-8.7801	2.51062e-09	1.12017e-07	2.30741		CAP1	-0.73432	17.5283	-5.17189	4.75878e-05	0.00221402	2.08384
ZNF254	-17.294	27.8864	-8.77629	2.53243e-09	1.12709e-07	2.30527		RAB33B	-1.02413	7.48909	-5.16564	4.82688e-05	0.00224011	2.0701
ZBTB40	-125.616	304.001	-8.77344	2.54888e-09	1.13159e-07	2.30367		SIKE1	-0.853522	8.39985	-5.14694	5.03659e-05	0.00233162	2.02898
PJA1	-832.771	1635.26	-8.77132	2.56119e-09	1.13423e-07	2.30247		ARPP19	-1.16164	11.2487	-5.13412	5.18574e-05	0.0023947	2.00076
TRAPPC5	2833.63	6710.24	8.76673	2.58807e-09	1.1433e-07	2.29989		NR4A2	-2.55039	5.30921	-5.13076	5.22545e-05	0.00240267	1.99338
DIPK1A	-45.6826	75.3719	-8.76546	2.59555e-09	1.14377e-07	2.29918		CPEB2	-0.7484	7.45636	-5.13048	5.22881e-05	0.00240267	1.99276
ABCB1	-292.907	388.444	-8.76214	2.61526e-09	1.14962e-07	2.2973		PNN	-0.99926	10.7703	-5.1255	5.28849e-05	0.00242411	1.98178
RIBC1	21.4594	60.2979	8.7579	2.64061e-09	1.15791e-07	2.29491		APPL1	-0.849503	9.43142	-5.12313	5.31704e-05	0.00243121	1.97658
CYP8B1	18.9981	55.7048	8.75495	2.6584e-09	1.16286e-07	2.29324		ADAM28	-1.35584	8.21296	-5.11622	5.4014e-05	0.00246373	1.96135
ZNF837	-78.0082	116.739	-8.75005	2.68821e-09	1.17302e-07	2.29048		CKAP2	-1.27984	7.49247	-5.10689	5.51739e-05	0.00251048	1.94081
LUC7L	-376.754	822.871	-8.74626	2.71154e-09	1.18031e-07	2.28833		ATP10D	-0.878867	7.19434	-5.10023	5.60176e-05	0.00254265	1.92613
ZNF404	-50.3549	56.0225	-8.74314	2.73088e-09	1.18411e-07	2.28657		TTC21B	-1.16573	7.48618	-5.09873	5.62096e-05	0.00254386	1.92283
SINHCAF	-736.284	1399.35	-8.74271	2.73353e-09	1.18411e-07	2.28633		SND1	0.899104	11.3433	5.09659	5.6485e-05	0.00254386	1.9181
ALKBH2	-162.972	283.374	-8.73647	2.77265e-09	1.19708e-07	2.2828		MACROD1	0.474569	3.88913	5.09602	5.65576e-05	0.00254386	1.91686
ANKRD54	-67.653	158.96	-8.7358	2.77688e-09	1.19708e-07	2.28242		SLITRK4	-1.17985	6.07474	-5.09577	5.65909e-05	0.00254386	1.91629
TEX43	13.8259	26.4835	8.73176	2.80262e-09	1.20526e-07	2.28012		CPNE3	-0.780892	9.36005	-5.08581	5.78907e-05	0.00259601	1.89433
ASB6	-138.372	374.508	-8.72342	2.85639e-09	1.22291e-07	2.27539		SLC16A7	-1.2598	7.69545	-5.0837	5.81695e-05	0.00260225	1.88968
RPL26	441.314	790.507	8.72257	2.86196e-09	1.22291e-07	2.27491		NT5C2	-0.754081	13.2498	-5.077	5.90646e-05	0.00263595	1.87492
MLIP	14.1076	26.1129	8.72205	2.86535e-09	1.22291e-07	2.27461		CHMP1B	-0.784526	12.4744	-5.07569	5.92419e-05	0.00263754	1.87202
POLRMT	-185.737	462.982	-8.72117	2.87107e-09	1.22291e-07	2.27412		EIF3E	-1.53662	17.1216	-5.07357	5.95284e-05	0.00264397	1.86735
COL27A1	30.1874	41.501	8.71958	2.88152e-09	1.22444e-07	2.27321		DDIT3	-1.12759	4.88411	-5.06953	6.00805e-05	0.00266214	1.85843
GIMAP6	-756.406	1555.99	-8.71543	2.90892e-09	1.23315e-07	2.27085		ABCB7	-0.79044	6.97379	-5.06843	6.0231e-05	0.00266247	1.85601
TIMM21	-313.47	697.281	-8.71352	2.92163e-09	1.2356e-07	2.26977		TBC1D23	-1.07078	10.801	-5.06591	6.05779e-05	0.00267146	1.85045
NR2C2AP	-360.293	540.576	-8.71083	2.93963e-09	1.23924e-07	2.26824		SSR1	-1.16374	15.3214	-5.06379	6.08721e-05	0.00267427	1.84577
TMEM41A	-90.4816	217.853	-8.71016	2.94414e-09	1.23924e-07	2.26785		PRELID3B	-1.11426	9.7428	-5.06338	6.09292e-05	0.00267427	1.84486
POLR3E	-229.789	484.772	-8.70184	3.00059e-09	1.25936e-07	2.26312		SFT2D3	-0.619892	5.04408	-5.05959	6.14593e-05	0.00268595	1.83649
MIB1	-93.9955	194.178	-8.70104	3.00603e-09	1.25936e-07	2.26266		GGN	0.432206	3.77315	5.05941	6.14838e-05	0.00268595	1.8361
MRGPRX3	39.2355	61.4433	8.69654	3.03707e-09	1.26938e-07	2.2601		ATG12	-1.0822	9.84603	-5.05808	6.16706e-05	0.0026878	1.83317
ZNF566	-93.1215	132.253	-8.69357	3.0578e-09	1.27506e-07	2.2584		ARFIP1	-1.13501	8.71575	-5.05448	6.21795e-05	0.00269643	1.82522
OR4K17	-118.213	225.227	-8.69113	3.07486e-09	1.27918e-07	2.25701		TRMT10B	-0.498368	7.1219	-5.05324	6.23558e-05	0.00269643	1.82248
SKA2	-84.121	177.554	-8.69	3.08284e-09	1.27952e-07	2.25636		MAGOH	-1.14723	7.60424	-5.05292	6.24018e-05	0.00269643	1.82177
COX5B	5171.79	17314.7	8.67261	3.20782e-09	1.32831e-07	2.24641		ZDHHC20	-1.03312	12.5644	-5.05259	6.24481e-05	0.00269643	1.82105
MAP3K4	-143.931	348.624	-8.67142	3.21659e-09	1.32885e-07	2.24573		MYO5A	-1.15158	9.27001	-5.04962	6.28735e-05	0.00270851	1.81449
HAUS5	-142.963	207.092	-8.66875	3.23626e-09	1.33389e-07	2.2442		RIOK2	-0.935537	5.83215	-5.0452	6.35111e-05	0.00272966	1.80473
MRI1	-471.964	1238.35	-8.65763	3.31969e-09	1.36455e-07	2.23781		TUBA1A	-1.17604	12.6723	-5.04395	6.36933e-05	0.00273118	1.80196
MYL12B	1089.34	4762.04	8.65681	3.32592e-09	1.36455e-07	2.23734		PTER	-0.790015	9.31173	-5.04246	6.39093e-05	0.00273414	1.79869
DIS3	-99.1751	299.062	-8.65393	3.34789e-09	1.37041e-07	2.23569		LSM6	-0.69654	9.85014	-5.03741	6.46518e-05	0.00275427	1.78752
DFFB	-206.378	571.843	-8.65162	3.36568e-09	1.37273e-07	2.23436		IFRD1	-1.53903	12.221	-5.03725	6.46758e-05	0.00275427	1.78716
MRTFB	-33.2946	56.1571	-8.6512	3.36894e-09	1.37273e-07	2.23411		GNAO1	0.716604	7.43054	5.02945	6.58384e-05	0.00279738	1.76994
ANKRD13A	2089.2	4314.3	8.64904	3.38563e-09	1.37638e-07	2.23287		CCL3	-2.69549	7.47446	-5.02591	6.63729e-05	0.00281367	1.76212
ELAVL1	-329.108	646.186	-8.64468	3.41962e-09	1.38705e-07	2.23036		PNRC2	-1.00669	12.9414	-5.01885	6.74519e-05	0.00285291	1.74653
FBLIM1	23.3177	68.3734	8.64131	3.44609e-09	1.39065e-07	2.22842		ANKRD49	-1.29849	8.56177	-5.01488	6.80679e-05	0.00287244	1.73774
IMPACT	-140.732	261.716	-8.64107	3.44801e-09	1.39065e-07	2.22828		PRPF18	-1.11066	7.97301	-5.01365	6.82598e-05	0.00287402	1.73501
NSUN5	-460.866	652.409	-8.64058	3.45189e-09	1.39065e-07	2.228		SRFBP1	-1.05763	7.90494	-5.00768	6.91974e-05	0.00290402	1.72183
ARMCX3	-400.494	873.347	-8.63502	3.49616e-09	1.40527e-07	2.22479		VPS35	-1.08883	10.7413	-5.00713	6.92845e-05	0.00290402	1.72061
GEMIN2	-289.238	643.778	-8.63405	3.50393e-09	1.40527e-07	2.22423		TMEM123	-1.17853	18.364	-5.00608	6.94511e-05	0.00290446	1.71829
NOP58	-2091.41	4250.07	-8.63225	3.51837e-09	1.4079e-07	2.2232		TMEM71	-1.66669	13.8833	-4.99605	7.10623e-05	0.00296301	1.69611
USP37	-63.0244	134.221	-8.62552	3.57316e-09	1.42085e-07	2.2193		PRPF8	1.1581	11.0259	4.99539	7.11695e-05	0.00296301	1.69466
APPL1	-257.825	493.745	-8.6254	3.57411e-09	1.42085e-07	2.21924		REL	-1.25001	11.9234	-4.99149	7.18075e-05	0.0029829	1.68603
C14ORF28	-92.3658	232.283	-8.62534	3.5746e-09	1.42085e-07	2.2192		TMED2	-0.722551	12.9752	-4.98942	7.21492e-05	0.00299041	1.68144
AARS2	-419.643	704.947	-8.61701	3.64355e-09	1.44503e-07	2.21438		ZNF143	-0.997319	10.6744	-4.98756	7.24563e-05	0.00299647	1.67733
TMEM114	34.262	73.7076	8.61443	3.6652e-09	1.4504e-07	2.21289		ZNF281	-1.03108	7.2366	-4.98303	7.32122e-05	0.00301098	1.6673
ZFP30	-42.2693	40.3222	-8.61295	3.67769e-09	1.45212e-07	2.21203		MAPKAP1	-0.791354	9.48188	-4.98286	7.32401e-05	0.00301098	1.66693
IMPA2	2889.69	5513.69	8.60006	3.78814e-09	1.49243e-07	2.20455		COL1A1	0.727534	7.72646	4.98255	7.32926e-05	0.00301098	1.66623
KIF1A	46.4985	57.8449	8.59782	3.80766e-09	1.49681e-07	2.20325		TSN	-0.822873	6.56588	-4.98081	7.35854e-05	0.00301635	1.66238
ZC3H6	-93.8707	221.83	-8.59087	3.86895e-09	1.51495e-07	2.19921		NMD3	-1.34422	8.7329	-4.97872	7.39372e-05	0.00302411	1.65777
PPIH	-884.492	2312.24	-8.59066	3.87079e-09	1.51495e-07	2.19909		SLC4A1AP	-0.742381	8.80309	-4.97688	7.42492e-05	0.00303021	1.6537
UTP25	-119.042	246.832	-8.58412	3.92942e-09	1.53134e-07	2.19528		SNW1	-0.715053	9.1409	-4.9755	7.44846e-05	0.00303317	1.65064
SERPINF1	-198.888	272.516	-8.58408	3.9298e-09	1.53134e-07	2.19526		NEDD9	-1.27126	8.80334	-4.97292	7.49263e-05	0.0030445	1.64492
ZNF211	-171.703	459.707	-8.58242	3.94485e-09	1.53385e-07	2.19429		SMIM7	-0.554661	12.6182	-4.96449	7.63864e-05	0.00309706	1.62626
RCHY1	-127.807	361.643	-8.57688	3.99537e-09	1.55012e-07	2.19106		XRCC4	-1.47801	9.00542	-4.96288	7.66696e-05	0.00309773	1.62269
MC2R	55.8168	85.5393	8.57363	4.02535e-09	1.55836e-07	2.18917		FOXN2	-0.908638	12.578	-4.96137	7.69346e-05	0.00309773	1.61935
EIF3B	-185.84	532.789	-8.56757	4.08187e-09	1.57433e-07	2.18563		PPIAL4G	1.02132	5.46876	4.96078	7.7038e-05	0.00309773	1.61805
ERMARD	-268.629	493.142	-8.56732	4.08423e-09	1.57433e-07	2.18548		STK26	-1.09237	9.83066	-4.96061	7.70686e-05	0.00309773	1.61767
SLC25A15	-48.0493	77.4133	-8.56463	4.10962e-09	1.57823e-07	2.18391		AHR	-1.06817	15.0632	-4.95779	7.75671e-05	0.00310677	1.61143
GUSB	-794.336	1896.57	-8.56361	4.11927e-09	1.57823e-07	2.18331		TMEM87A	-0.991184	9.8762	-4.95746	7.76274e-05	0.00310677	1.61068
JPT2	-95.3196	181.989	-8.56344	4.12089e-09	1.57823e-07	2.18321		PACS1	0.80028	7.66193	4.95529	7.80129e-05	0.00311549	1.60589
SATB1	-83.2985	106.639	-8.55844	4.16854e-09	1.59306e-07	2.18029		FAM111A	-1.177	12.0551	-4.95088	7.88058e-05	0.00314042	1.59612
DCLRE1C	-327.306	1255.89	-8.55575	4.19445e-09	1.59954e-07	2.17871		MATR3	-1.34538	15.3917	-4.94686	7.95348e-05	0.0031627	1.58722
ZNF529	-240.402	438.315	-8.54783	4.27173e-09	1.62554e-07	2.17407		DBF4	-1.19515	6.38165	-4.94052	8.06998e-05	0.00320218	1.57316
NPAS3	60.9621	89.1223	8.53949	4.35456e-09	1.65353e-07	2.16918		CARD14	0.411558	3.9535	4.93555	8.16233e-05	0.00323194	1.56216
C12ORF65	-752.426	1655.34	-8.53607	4.38901e-09	1.6605e-07	2.16717		KRAS	-0.802129	9.43931	-4.93299	8.21051e-05	0.00324272	1.55647
TAF3	-54.6519	145.438	-8.53551	4.39472e-09	1.6605e-07	2.16684		CEP63	-1.28294	10.1641	-4.93225	8.22441e-05	0.00324272	1.55483
C12ORF29	-40.372	55.4356	-8.53486	4.40124e-09	1.6605e-07	2.16646		TTC24	0.66187	7.85227	4.93052	8.25709e-05	0.00324872	1.551
DMBT1	36.6722	74.9743	8.53399	4.41013e-09	1.6605e-07	2.16594		SPRTN	-0.694935	6.43972	-4.9277	8.31065e-05	0.00326195	1.54475
APOBEC3F	-158.494	356.967	-8.52866	4.46469e-09	1.6775e-07	2.16281		ST8SIA4	-1.28378	12.975	-4.92691	8.32577e-05	0.00326195	1.54299
MICOS13	-299.29	689.98	-8.52486	4.50399e-09	1.68871e-07	2.16057		TNPO1	-1.13238	11.9142	-4.92161	8.42754e-05	0.00329489	1.53125
IL2RB	-878.203	988.57	-8.51849	4.57067e-09	1.70818e-07	2.15682		RIC1	-0.804482	9.59977	-4.91793	8.49887e-05	0.00331581	1.5231
TSPYL1	-271.971	566.67	-8.51807	4.57505e-09	1.70818e-07	2.15657		PPIAL4F	0.991937	11.8778	4.9162	8.53272e-05	0.00332205	1.51926
TYW1	-228.581	664.527	-8.51187	4.64106e-09	1.72921e-07	2.15291		TSNAX-DISC1	-0.448745	6.77889	-4.91103	8.63461e-05	0.0033547	1.50778
CRLF2	104.672	178.938	8.50762	4.68683e-09	1.74262e-07	2.1504		UGCG	-0.910034	7.02554	-4.9085	8.68482e-05	0.00336153	1.50218
CDC37L1	-46.1472	107.188	-8.50602	4.70416e-09	1.74543e-07	2.14945		RASGRP2	-0.699768	6.3741	-4.90801	8.69459e-05	0.00336153	1.50109
CD63	9213.56	21587.4	8.49782	4.79411e-09	1.77265e-07	2.1446		SMCP	-0.462712	3.53049	-4.90742	8.70638e-05	0.00336153	1.49978
NFATC2IP	-870.094	2097.93	-8.49733	4.79949e-09	1.77265e-07	2.14432		CHURC1	-1.08809	10.503	-4.90478	8.75928e-05	0.00336454	1.49393
GLIPR2	9459.75	30860.6	8.49663	4.80732e-09	1.77265e-07	2.1439		RAB28	-0.899025	6.54684	-4.90435	8.76789e-05	0.00336454	1.49298
MAGED1	-583.8	963.938	-8.49349	4.84231e-09	1.77624e-07	2.14204		DCUN1D1	-1.69924	8.44573	-4.90364	8.7823e-05	0.00336454	1.49139
ZCCHC8	-355.191	948.329	-8.49276	4.85049e-09	1.77624e-07	2.14161		DUSP22	0.640281	10.1026	4.90343	8.7865e-05	0.00336454	1.49093
PCDHB9	37.0113	62.8808	8.4927	4.85108e-09	1.77624e-07	2.14158		STARD4	-0.942796	7.58397	-4.89897	8.87695e-05	0.0033922	1.48103
ALDH18A1	-140.874	200.632	-8.49219	4.85686e-09	1.77624e-07	2.14127		HSH2D	-1.32292	6.22848	-4.89284	9.00263e-05	0.00343317	1.46744
ZNF343	-71.5211	202.763	-8.4907	4.87354e-09	1.77805e-07	2.14039		CEP57L1	-0.928123	6.53431	-4.88877	9.08717e-05	0.00344055	1.4584
EXD1	31.5062	56.4606	8.48842	4.89936e-09	1.77805e-07	2.13904		GPATCH11	-0.924243	8.53733	-4.88755	9.11275e-05	0.00344055	1.45569
SFMBT1	-112.492	203.49	-8.48828	4.9009e-09	1.77805e-07	2.13896		CHM	-1.42682	8.39487	-4.88737	9.11643e-05	0.00344055	1.4553
NR6A1	65.0215	128.629	8.48822	4.90166e-09	1.77805e-07	2.13892		OSTM1	-1.38091	11.435	-4.88722	9.11957e-05	0.00344055	1.45496
ING5	-62.8082	174.272	-8.48161	4.97708e-09	1.80174e-07	2.135		PTPN22	-1.28916	8.32128	-4.88705	9.12319e-05	0.00344055	1.45458
GFPT1	-93.5946	216.568	-8.47977	4.99837e-09	1.80579e-07	2.1339		ZBTB11	-0.854805	8.60813	-4.88615	9.14209e-05	0.00344055	1.45258
EHBP1	-139.25	372.194	-8.47814	5.01715e-09	1.80891e-07	2.13294		ETV3	-0.806473	9.81976	-4.88486	9.16917e-05	0.00344055	1.44972
KLLN	78.0785	169.579	8.46618	5.15792e-09	1.85054e-07	2.12583		LLPH	-1.19285	8.41688	-4.8847	9.1725e-05	0.00344055	1.44937
KCNMA1	26.1705	99.0051	8.46615	5.15831e-09	1.85054e-07	2.12581		BAZ1A	-1.49534	10.1428	-4.88395	9.18837e-05	0.00344055	1.4477
ZNF800	-169.28	241.529	-8.4657	5.16373e-09	1.85054e-07	2.12554		BACH1	-1.50928	13.3107	-4.87641	9.34895e-05	0.00349365	1.43095
CEP57L1	-43.1905	96.3183	-8.46091	5.22127e-09	1.86742e-07	2.12269		NR3C1	-0.897877	12.0722	-4.87451	9.38975e-05	0.00350187	1.42674
C2ORF16	31.3265	89.1599	8.45605	5.28032e-09	1.88476e-07	2.11979		EGR3	-1.29319	4.82135	-4.87191	9.44598e-05	0.00351408	1.42097
WDR75	-197.649	475.154	-8.45495	5.29388e-09	1.88583e-07	2.11913		MSRB1	-1.27652	14.5201	-4.87125	9.46025e-05	0.00351408	1.41951
FLT1	56.4696	96.8145	8.45039	5.35008e-09	1.90205e-07	2.11641		POLR2K	-1.11259	10.6332	-4.8684	9.52257e-05	0.00352681	1.41317
COX6A1	2764.72	15212.4	8.44797	5.38014e-09	1.90893e-07	2.11497		ELOB	-1.04063	7.99064	-4.86795	9.53244e-05	0.00352681	1.41217
TMEM183A	-168.284	260.981	-8.4361	5.53013e-09	1.95705e-07	2.10787		CEBPG	-0.732893	9.51717	-4.85838	9.74436e-05	0.00359807	1.39091
TLCD2	83.8521	131.279	8.43552	5.53767e-09	1.95705e-07	2.10752		MBP	-1.08071	7.16043	-4.85367	9.8503e-05	0.00362712	1.38046
TSEN54	-1226.13	1786.03	-8.43433	5.55289e-09	1.95854e-07	2.10681		ZNF697	0.57153	4.25119	4.85316	9.86203e-05	0.00362712	1.37931
ANTXR1	31.0355	64.9633	8.42949	5.61555e-09	1.97674e-07	2.10391		ARRDC3	-0.963993	12.4672	-4.84816	9.97604e-05	0.00366182	1.36821
CCDC77	-132.998	266.177	-8.42193	5.7149e-09	2.00775e-07	2.09938		TUBA3C	0.657077	5.98975	4.84471	0.000100554	0.00367893	1.36054
PEAK3	59.1895	109.713	8.41614	5.79229e-09	2.03094e-07	2.0959		MTIF2	-0.833412	8.09982	-4.84423	0.000100664	0.00367893	1.35949
ZNF598	34.8137	142.525	8.41376	5.82437e-09	2.03819e-07	2.09447		CREB1	-0.826446	10.9171	-4.84356	0.00010082	0.00367893	1.358
EFCAB14	-95.9118	201.368	-8.41003	5.87497e-09	2.05187e-07	2.09223		SNRPB2	-0.888981	13.3192	-4.83856	0.000101986	0.00371419	1.34689
EVI2A	2115.04	4044.39	8.40587	5.93204e-09	2.06776e-07	2.08973		SEC22B	-0.785035	11.6634	-4.83611	0.000102561	0.00371821	1.34145
CRADD	112.535	389.054	8.39879	6.0304e-09	2.09742e-07	2.08546		PNPT1	-1.11878	6.59145	-4.83571	0.000102657	0.00371821	1.34054
CCNL2	-327.416	818.248	-8.39806	6.04065e-09	2.09742e-07	2.08502		SLK	-1.33054	12.0516	-4.83555	0.000102695	0.00371821	1.34018
TAF1C	-246.078	448.594	-8.39408	6.09682e-09	2.11282e-07	2.08262		KATNBL1	-1.10079	7.73304	-4.83425	0.000103002	0.00372205	1.33731
RNF170	-146.648	423.915	-8.39105	6.13986e-09	2.12361e-07	2.08079		USP25	-1.07265	12.9732	-4.83189	0.000103564	0.00372808	1.33205
ZNF528	-46.6705	42.2379	-8.37084	6.4354e-09	2.22152e-07	2.06857		C4ORF3	-0.67709	7.07067	-4.83186	0.000103569	0.00372808	1.332
IKZF2	-173.082	210.26	-8.36784	6.48047e-09	2.23276e-07	2.06675		BIRC2	-1.05631	10.1305	-4.83019	0.000103968	0.00373325	1.32828
EML6	-60.3777	61.156	-8.36667	6.49808e-09	2.23451e-07	2.06605		ATMIN	-0.733057	12.141	-4.82958	0.000104114	0.00373325	1.32693
MS4A6E	35.4526	47.1347	8.36292	6.55514e-09	2.2498e-07	2.06377		EDF1	-0.623021	11.4562	-4.82708	0.000104715	0.00373449	1.32136
PPIL1	-99.8514	260.91	-8.36158	6.57556e-09	2.25012e-07	2.06296		ZNF345	-1.11483	5.38748	-4.82695	0.000104746	0.00373449	1.32107
GTF3C2	-190.101	609.622	-8.36048	6.59237e-09	2.25012e-07	2.06229		DIAPH2	-0.952697	9.6146	-4.82693	0.00010475	0.00373449	1.32103
ATAD5	-54.0536	42.8865	-8.36038	6.59389e-09	2.25012e-07	2.06223		HLA-E	-0.659709	15.6017	-4.8245	0.000105339	0.00374831	1.31562
RNF13	3138.41	6869.91	8.35942	6.60867e-09	2.25086e-07	2.06165		AP1AR	-0.746136	7.85889	-4.81337	0.000108072	0.00383819	1.29087
COG7	-118.006	212.651	-8.35113	6.73756e-09	2.28749e-07	2.05661		ANAPC2	0.661602	7.69026	4.81004	0.000108902	0.00386031	1.28347
PDCL	-65.5506	78.686	-8.35086	6.74185e-09	2.28749e-07	2.05644		ZHX1	-1.08342	10.1187	-4.80884	0.000109203	0.00386109	1.28081
ZNF540	-63.5381	92.7915	-8.34935	6.76561e-09	2.29119e-07	2.05553		SRPK1	-0.827344	5.30643	-4.8083	0.000109339	0.00386109	1.27961
TTC19	-264.966	501.19	-8.34831	6.78201e-09	2.2924e-07	2.05489		PPP4R3A	-0.932642	11.3934	-4.80254	0.000110799	0.00389967	1.26678
KMT2A	-74.4327	127.332	-8.34628	6.8142e-09	2.29892e-07	2.05366		DNAJC13	-1.25793	10.8854	-4.80224	0.000110876	0.00389967	1.26612
MIOS	-141.534	504.107	-8.33961	6.92092e-09	2.33052e-07	2.0496		RPAP3	-1.08981	9.19216	-4.80032	0.000111367	0.00389967	1.26185
EXOC4	-138.157	738.439	-8.33614	6.97712e-09	2.34502e-07	2.04748		TSEN15	0.822627	7.26975	4.80012	0.000111419	0.00389967	1.2614
LIMD1	-317.37	491.267	-8.33174	7.04909e-09	2.36476e-07	2.0448		GNG5	-0.663519	11.5792	-4.79988	0.000111479	0.00389967	1.26087
MPZ	127.218	298.418	8.32705	7.12664e-09	2.38629e-07	2.04194		HS2ST1	-0.844599	8.09331	-4.79855	0.000111822	0.00390434	1.2579
PUS7	-57.8935	119.736	-8.3222	7.20775e-09	2.40454e-07	2.03897		MAP1LC3B	-0.736506	12.4051	-4.79383	0.000113044	0.00393694	1.2474
FIP1L1	-122.749	258.86	-8.32215	7.2086e-09	2.40454e-07	2.03894		SF3B3	0.95394	11.0084	4.79331	0.000113179	0.00393694	1.24625
CCDC85C	81.3937	102.454	8.32138	7.22158e-09	2.40454e-07	2.03847		TSNAX	-0.98789	10.7514	-4.78847	0.000114449	0.00397368	1.23547
FNDC3B	290.311	572.922	8.32025	7.24055e-09	2.40637e-07	2.03778		PPIP5K2	-1.63217	10.7186	-4.78674	0.000114905	0.00398208	1.23163
ENC1	243.43	672.309	8.31489	7.33177e-09	2.43216e-07	2.0345		PPP3CA	-0.747325	12.4257	-4.78389	0.000115663	0.00400091	1.22527
WDR74	-311.69	832.534	-8.30279	7.54177e-09	2.49718e-07	2.02709		SMIM22	0.609657	3.56371	4.78194	0.000116183	0.00400729	1.22094
WWP1	-192.639	387.935	-8.29497	7.6809e-09	2.53854e-07	2.02229		ABHD17B	-0.820645	8.96167	-4.78158	0.000116278	0.00400729	1.22014
ABHD15	-170.285	372.483	-8.28255	7.90731e-09	2.60854e-07	2.01465		MFN1	-0.985187	7.63072	-4.78054	0.000116559	0.00400955	1.21781
TRAPPC13	-100.078	264.845	-8.27959	7.96212e-09	2.62177e-07	2.01283		CKB	0.498496	4.71687	4.77973	0.000116775	0.00400956	1.21603
SRPRB	-919.965	2003.94	-8.27178	8.10898e-09	2.66521e-07	2.00802		PHF20L1	-1.10766	10.0881	-4.77858	0.000117085	0.00401279	1.21347
ZNF461	-61.8959	95.5115	-8.27094	8.12498e-09	2.66556e-07	2.0075		STK3	-1.02932	8.93789	-4.77539	0.000117949	0.00403498	1.20636
IPO8	-75.5132	133.276	-8.26709	8.19844e-09	2.68472e-07	2.00512		SMNDC1	-0.480983	11.2174	-4.76756	0.000120096	0.00410088	1.18893
TIGD2	-43.275	94.4272	-8.26452	8.24798e-09	2.696e-07	2.00353		ARL3	-0.708993	7.17859	-4.76549	0.00012067	0.00411254	1.18433
METTL18	-190.078	450.861	-8.26137	8.309e-09	2.70805e-07	2.00159		UCHL5	-0.897741	11.9242	-4.76474	0.000120879	0.00411254	1.18265
PDCD4	-705.19	1253.62	-8.26105	8.3152e-09	2.70805e-07	2.00139		KPNA4	-0.922683	11.3079	-4.76343	0.000121245	0.00411747	1.17973
TUBGCP4	-72.6779	112.085	-8.25657	8.40301e-09	2.73167e-07	1.99862		LNPK	-0.931972	8.12759	-4.76183	0.000121692	0.00412512	1.17618
MAT2A	-776.89	2511.16	-8.24999	8.53352e-09	2.76905e-07	1.99455		GUF1	-0.667052	8.70386	-4.75675	0.000123128	0.00416619	1.16485
CNTN1	16.4777	30.4162	8.24911	8.55119e-09	2.76975e-07	1.994		BOLA2	-1.00594	6.87	-4.75519	0.000123571	0.0041736	1.16137
ACOXL	11.2581	26.0959	8.24787	8.57604e-09	2.77277e-07	1.99323		SLCO4C1	-2.02379	8.24299	-4.75311	0.000124165	0.00417757	1.15674
SMC5	-524.379	1243.13	-8.24212	8.69231e-09	2.80527e-07	1.98967		NFYA	-0.826705	7.95047	-4.75149	0.000124629	0.00417757	1.15314
CDC14A	-136.15	251.969	-8.24019	8.73177e-09	2.81292e-07	1.98847		TANK	-1.17727	11.2162	-4.75113	0.000124733	0.00417757	1.15233
RTKN	-22.7377	33.385	-8.23917	8.75268e-09	2.81458e-07	1.98784		MRPL50	-1.25249	7.55154	-4.75079	0.00012483	0.00417757	1.15158
RPL7	-7109.59	31659.5	-8.23517	8.83514e-09	2.83598e-07	1.98536		THOC1	-0.725231	6.81259	-4.75026	0.000124983	0.00417757	1.15039
NRDC	1797.51	4859.13	8.23379	8.8637e-09	2.84004e-07	1.9845		SNX10	-1.53286	10.622	-4.75008	0.000125035	0.00417757	1.14999
ZNF140	-70.9573	217.307	-8.23188	8.90354e-09	2.8477e-07	1.98331		NKAPD1	-0.95409	9.96206	-4.74682	0.000125979	0.00420149	1.14273
RASA3	-548.797	1813.06	-8.22979	8.94728e-09	2.85657e-07	1.98202		TRA2B	-0.760289	15.04	-4.74569	0.000126307	0.00420149	1.14021
ATG16L1	-208.462	430.087	-8.22876	8.969e-09	2.85839e-07	1.98137		C11ORF71	-0.722722	6.27545	-4.74527	0.000126429	0.00420149	1.13929
TMEM132C	9.74775	33.4996	8.22715	9.00288e-09	2.86032e-07	1.98037		GOLGA5	-0.907363	9.13205	-4.74449	0.000126657	0.00420157	1.13754
CLDN6	60.5809	160.929	8.22695	9.00711e-09	2.86032e-07	1.98025		TMED5	-1.12249	13.1092	-4.74317	0.000127044	0.00420692	1.13459
NEIL2	-84.6655	133.273	-8.22605	9.02607e-09	2.86125e-07	1.97969		ECHDC1	-1.08919	11.2343	-4.73554	0.0001293	0.00427402	1.11759
ATP6V0D1	3792.88	10381.4	8.21843	9.18896e-09	2.90772e-07	1.97495		NSUN2	0.704755	7.70494	4.73139	0.000130542	0.00430161	1.10835
OPN4	38.2376	90.4447	8.21609	9.23964e-09	2.91858e-07	1.97349		HCAR2	-2.1082	5.64012	-4.73121	0.000130597	0.00430161	1.10795
SH2D1B	-1560.42	1497.4	-8.21288	9.30956e-09	2.93547e-07	1.97149		ARL5A	-1.12345	10.4972	-4.72786	0.000131611	0.00432734	1.10048
MIPEP	-189.355	492.567	-8.20883	9.39846e-09	2.95828e-07	1.96896		GHITM	-0.640828	13.7235	-4.72512	0.000132444	0.00434706	1.09438
CROCC	-359.879	626.733	-8.19632	9.67871e-09	3.04112e-07	1.96115		C1GALT1	-1.45153	10.2118	-4.72262	0.00013321	0.00436449	1.08881
FBXO3	-87.1956	367.654	-8.19544	9.69876e-09	3.04207e-07	1.9606		ERP44	-0.677457	11.8225	-4.72154	0.000133542	0.00436769	1.08641
ZBTB20	-550.87	781.409	-8.19325	9.74885e-09	3.05242e-07	1.95923		ASCC3	-1.37001	8.27395	-4.71874	0.000134409	0.00438832	1.08016
DLL1	-26.247	49.4364	-8.18976	9.8293e-09	3.06705e-07	1.95704		FIGNL1	-0.709806	5.10279	-4.71556	0.0001354	0.00441294	1.07306
DBT	-37.0095	38.4974	-8.18973	9.82994e-09	3.06705e-07	1.95702		KRIT1	-0.782996	9.62713	-4.71422	0.000135818	0.00441883	1.07008
RPL5	-8330.17	20132.1	-8.18525	9.93408e-09	3.09413e-07	1.95421		ATP5PB	-0.641057	14.334	-4.70787	0.000137825	0.00446377	1.05592
SH2D1A	-557.789	905.756	-8.18428	9.95666e-09	3.09576e-07	1.95361		COQ10B	-0.993071	10.1419	-4.70786	0.000137828	0.00446377	1.05589
KIAA0586	-55.8784	138.034	-8.17704	1.01278e-08	3.1435e-07	1.94906		TRAM1	-0.809656	17.504	-4.70757	0.000137919	0.00446377	1.05526
ZNF766	-188.009	405.023	-8.17297	1.02251e-08	3.1682e-07	1.94651		TRPM7	-1.0202	7.82305	-4.70247	0.000139553	0.00450881	1.04388
FSD1	-24.2037	31.8876	-8.17207	1.02469e-08	3.16943e-07	1.94594		CEP97	-0.641818	5.63117	-4.6977	0.000141098	0.00453775	1.03324
SAMD8	112.903	265.184	8.16445	1.04322e-08	3.21864e-07	1.94116		STYX	-1.12912	12.5653	-4.69762	0.000141123	0.00453775	1.03307
LLCFC1	42.5157	99.6849	8.16405	1.04421e-08	3.21864e-07	1.9409		HSD17B7	-0.902836	7.02074	-4.69745	0.00014118	0.00453775	1.03268
OR6C6	14.5351	33.8539	8.16273	1.04747e-08	3.22312e-07	1.94007		RFC1	-1.04371	8.08309	-4.69136	0.000143178	0.00459405	1.01911
GOPC	-488.239	1602.11	-8.15988	1.05452e-08	3.23925e-07	1.93828		FUS	0.858205	10.4261	4.68835	0.000144178	0.00461816	1.01239
ELP2	-513.761	1061.78	-8.15808	1.059e-08	3.24239e-07	1.93714		YEATS4	-0.908801	7.29065	-4.68695	0.000144644	0.00462513	1.00927
PCMTD2	-485.118	805.591	-8.15801	1.05918e-08	3.24239e-07	1.9371		RNF19B	-1.13413	11.504	-4.67998	0.000146992	0.00468844	0.993716
ZNF626	-66.9352	96.3521	-8.15126	1.07614e-08	3.28868e-07	1.93285		NEDD4	-0.989251	5.36571	-4.67958	0.000147128	0.00468844	0.992826
SLC25A10	79.236	178.823	8.14876	1.0825e-08	3.30245e-07	1.93127		EIF3A	-1.16798	13.0212	-4.67855	0.000147481	0.00469165	0.990511
CHMP7	-978.938	1883.46	-8.14254	1.0985e-08	3.34065e-07	1.92734		DDX52	-1.03655	10.0392	-4.67708	0.000147983	0.00469871	0.98723
SLC9A7	-14.2457	17.42	-8.1421	1.09963e-08	3.34065e-07	1.92707		AGA	-0.819919	9.79745	-4.67642	0.000148207	0.00469871	0.985764
TMA16	-213.728	444.754	-8.14171	1.10063e-08	3.34065e-07	1.92682		UPF3B	-0.829746	6.74452	-4.67197	0.00014974	0.00473158	0.975831
POGLUT1	-97.5214	246.36	-8.13925	1.10704e-08	3.35194e-07	1.92527		DPM1	-0.968101	9.40386	-4.67193	0.000149753	0.00473158	0.975747
AP4B1	-327.581	964.064	-8.13818	1.10983e-08	3.35194e-07	1.92459		FYTTD1	-1.01007	11.7638	-4.66995	0.00015044	0.0047341	0.971321
ZNF554	-22.7521	33.7115	-8.13752	1.11156e-08	3.35194e-07	1.92417		RB1	-1.0514	11.6864	-4.66948	0.000150602	0.0047341	0.970282
ANPEP	1099.42	1462.51	8.13741	1.11187e-08	3.35194e-07	1.9241		PAIP2	-0.782523	15.5114	-4.669	0.000150771	0.0047341	0.969202
NKAPD1	-73.4278	172.469	-8.13489	1.11848e-08	3.36619e-07	1.92251		NUP58	-1.17004	9.37306	-4.66817	0.000151058	0.0047341	0.967363
MTX3	-12.6076	16.4441	-8.13196	1.12624e-08	3.38384e-07	1.92066		SEL1L	-0.732735	11.9145	-4.66801	0.000151115	0.0047341	0.967003
MLLT6	-871.04	1641.93	-8.12557	1.14334e-08	3.42944e-07	1.91661		TYW3	-0.786646	7.71515	-4.66731	0.000151359	0.0047341	0.965444
ANKRD10	-433.842	1293.88	-8.12396	1.1477e-08	3.43675e-07	1.91559		DNAJB9	-1.01295	9.46073	-4.6645	0.000152345	0.00475695	0.959171
CCDC179	17.1835	35.9693	8.11921	1.16064e-08	3.46967e-07	1.91258		SLC2A3	-0.908755	15.0998	-4.65869	0.000154407	0.00480296	0.946191
TMTC3	-36.2279	41.7649	-8.11504	1.1721e-08	3.49808e-07	1.90993		TNFSF10	-1.64334	14.4704	-4.65775	0.000154742	0.00480296	0.944095
ANGEL2	-349.741	972.966	-8.1133	1.17694e-08	3.50666e-07	1.90883		MRPS30	-0.61587	12.8	-4.65766	0.000154772	0.00480296	0.943906
EXOSC10	-222.692	516.835	-8.11207	1.18035e-08	3.50873e-07	1.90805		ARNT	0.78458	12.8257	4.65744	0.000154851	0.00480296	0.943418
ARMC1	-733.042	1557.66	-8.11147	1.18204e-08	3.50873e-07	1.90766		RMI1	-0.967856	6.30213	-4.65513	0.000155681	0.00481455	0.938256
TRIM28	-60.0783	156.664	-8.11027	1.1854e-08	3.50873e-07	1.9069		BORA	-0.677293	6.36039	-4.65496	0.000155742	0.00481455	0.937876
ZNF202	-35.398	71.7589	-8.11023	1.1855e-08	3.50873e-07	1.90688		SNX4	-0.912529	8.04739	-4.6506	0.000157319	0.00485524	0.928147
IMMP1L	-313.821	603.576	-8.10757	1.19298e-08	3.52444e-07	1.90519		MAK	-1.16541	5.44404	-4.6487	0.000158012	0.00486854	0.923904
MRNIP	-481.742	637.585	-8.10694	1.19476e-08	3.52444e-07	1.90478		AP1S2	-1.04546	16.8858	-4.64404	0.000159723	0.00491314	0.9135
DEFB131A	-154.243	221.014	-8.10491	1.20049e-08	3.53551e-07	1.9035		DNAJC10	-0.928827	10.9754	-4.64217	0.000160418	0.00491517	0.909309
KIAA1191	-731.181	1881.6	-8.10127	1.21087e-08	3.5602e-07	1.90118		ZYG11B	-0.997296	8.82738	-4.64185	0.000160534	0.00491517	0.908615
MIS12	-174.906	341.839	-8.09886	1.21778e-08	3.57461e-07	1.89965		ATAD5	-0.855836	4.93309	-4.64173	0.000160582	0.00491517	0.908326
MIGA2	-669.792	1982.22	-8.08911	1.24617e-08	3.65196e-07	1.89343		PTBP3	-0.733314	16.7213	-4.63861	0.000161743	0.0049426	0.901366
C2ORF69	-202.264	785.077	-8.08668	1.25335e-08	3.66696e-07	1.89188		MIOS	-0.990932	9.05946	-4.63589	0.000162763	0.00496559	0.8953
CHRFAM7A	74.1673	133.055	8.0844	1.26012e-08	3.68074e-07	1.89043		NASP	-0.699739	8.46167	-4.63312	0.000163808	0.00498932	0.889116
TTLL8	8.54898	22.6545	8.08298	1.26437e-08	3.68356e-07	1.88952		RNF10	0.759113	11.6907	4.63089	0.000164657	0.00499499	0.884126
ALDH5A1	-332.688	528.575	-8.08196	1.26742e-08	3.68356e-07	1.88887		GAD1	-0.647766	5.77483	-4.63072	0.000164722	0.00499499	0.883745
ST6GALNAC6	-283.97	354.117	-8.0816	1.26851e-08	3.68356e-07	1.88864		UFD1	-0.475371	10.7022	-4.63051	0.0001648	0.00499499	0.883289
KLF12	-432.074	560.437	-8.08132	1.26934e-08	3.68356e-07	1.88846		SMIM27	-0.416285	3.95089	-4.62948	0.000165193	0.00499877	0.880987
TRUB2	-239.674	560.111	-8.05864	1.33932e-08	3.88034e-07	1.87395		RHBDF1	0.422024	4.5108	4.6252	0.000166839	0.00504037	0.871417
ZNF622	-376.147	1772.16	-8.05716	1.34404e-08	3.88771e-07	1.873		YTHDC1	-1.0091	13.6749	-4.62286	0.000167743	0.00505948	0.866197
TP53TG5	23.3506	36.4689	8.04928	1.36935e-08	3.95034e-07	1.86794		KCMF1	0.604345	15.1504	4.62163	0.00016822	0.00506566	0.863455
ZW10	-145.957	578.135	-8.04905	1.37012e-08	3.95034e-07	1.86779		ACYP2	-0.825571	5.92534	-4.62031	0.000168737	0.00507301	0.860495
RNF4	-792.274	1513.21	-8.04122	1.39576e-08	4.01776e-07	1.86276		UBE2B	-1.28921	11.4781	-4.61806	0.000169617	0.00509124	0.855472
IL36A	11.2516	27.8621	8.03855	1.40464e-08	4.03681e-07	1.86104		CCSAP	-0.744591	5.23351	-4.61582	0.0001705	0.00509438	0.850459
ZNF280B	-28.9908	58.3676	-8.03646	1.4116e-08	4.05028e-07	1.8597		CIR1	-1.34804	11.3207	-4.61579	0.000170511	0.00509438	0.850395
ZCCHC14	-370.478	832.216	-8.03419	1.41922e-08	4.06563e-07	1.85823		ATP6AP2	-0.846415	13.9167	-4.61571	0.000170543	0.00509438	0.850217
SEMA5B	12.9187	47.2204	8.03312	1.42283e-08	4.06943e-07	1.85754		VPS26A	-1.03036	12.015	-4.60903	0.000173199	0.00516545	0.835293
MED22	-368.443	1069.89	-8.02858	1.43824e-08	4.10693e-07	1.85462		DNAJC8	-0.989407	13.1964	-4.60615	0.000174358	0.00518475	0.828856
MRPS30	-99.929	243.938	-8.02604	1.44692e-08	4.1251e-07	1.85298		TDP2	-1.12792	8.13925	-4.60603	0.000174404	0.00518475	0.828604
BDH1	-87.6206	149.859	-8.02281	1.45805e-08	4.14937e-07	1.8509		CDADC1	-1.00767	8.06846	-4.6013	0.000176323	0.00523344	0.818038
ZNF7	-247.476	579.941	-8.02223	1.46008e-08	4.14937e-07	1.85052		U2SURP	-1.03791	11.9212	-4.59904	0.00017725	0.00525257	0.812978
TDRKH	-23.8884	41.2412	-8.02118	1.46372e-08	4.1531e-07	1.84984		RBIS	-1.16534	8.07159	-4.59748	0.000177891	0.00526319	0.809493
CASP4	4783.92	12613.3	8.01839	1.47344e-08	4.17403e-07	1.84804		MBD4	-1.17049	10.2339	-4.59302	0.000179735	0.00530932	0.799534
POLH	-136.873	280.796	-8.01704	1.47817e-08	4.17532e-07	1.84717		SLC38A6	-0.841493	8.2691	-4.59016	0.00018093	0.00533163	0.793137
DDX39A	-1071.59	2587.79	-8.01693	1.47857e-08	4.17532e-07	1.84709		GTPBP8	-0.692974	8.54458	-4.58984	0.000181063	0.00533163	0.792427
DSG2	27.1543	71.3085	8.01563	1.48314e-08	4.17918e-07	1.84625		NRIP1	-1.27474	9.51908	-4.5886	0.000181585	0.00533854	0.789651
ZFYVE16	187.314	482.977	8.01521	1.48462e-08	4.17918e-07	1.84598		TMEM154	-1.21793	13.818	-4.58627	0.000182567	0.00535895	0.784443
ZNF248	-219.769	419.364	-8.00641	1.51595e-08	4.26064e-07	1.84029		USB1	-0.586908	8.15503	-4.58318	0.000183879	0.0053877	0.777531
ADM	427.726	357.401	8.00138	1.53419e-08	4.30513e-07	1.83703		ZNF597	-0.447929	4.39568	-4.58217	0.000184309	0.0053877	0.775278
DHX30	-161.999	522.894	-8.00042	1.5377e-08	4.30821e-07	1.83641		ZNF227	-0.720482	7.57439	-4.58192	0.000184415	0.0053877	0.774721
SLC33A1	-246.58	809.301	-7.99589	1.55432e-08	4.34797e-07	1.83347		GAS2L2	0.426566	3.9821	4.57908	0.000185631	0.00541471	0.76838
INPP5E	-305.837	619.832	-7.99256	1.56666e-08	4.37562e-07	1.83132		XAF1	-2.20038	9.23931	-4.57545	0.000187201	0.00543287	0.760248
SAYSD1	-189.833	575.297	-7.98616	1.59069e-08	4.43579e-07	1.82716		NDUFA7	-0.694852	8.03929	-4.57501	0.000187392	0.00543287	0.759263
ZSCAN21	-204.264	353.199	-7.98053	1.61215e-08	4.48834e-07	1.82349		ELL2	-1.17612	10.337	-4.57438	0.000187665	0.00543287	0.757861
ZNF562	-230.466	422.319	-7.9799	1.61456e-08	4.48834e-07	1.82309		EMD	1.37181	13.4038	4.5741	0.000187788	0.00543287	0.757229
ZNF792	-40.601	70.5913	-7.97274	1.6423e-08	4.55833e-07	1.81843		PIGA	-1.27575	7.33381	-4.57389	0.000187877	0.00543287	0.756771
TWNK	-135.723	209.773	-7.96809	1.66057e-08	4.60189e-07	1.8154		JMJD1C	-1.71787	12.7967	-4.5736	0.000188005	0.00543287	0.756114
NOX4	35.669	63.4421	7.96482	1.67354e-08	4.63065e-07	1.81326		SCYL2	-1.27961	10.827	-4.57224	0.000188595	0.00544148	0.753088
WDR12	-457.096	1159.57	-7.9602	1.69205e-08	4.6746e-07	1.81025		VAMP3	-0.540433	11.2007	-4.57125	0.000189031	0.00544561	0.75086
SAAL1	-71.6136	247.829	-7.9594	1.69529e-08	4.67634e-07	1.80972		MAPRE1	-0.422925	14.1402	-4.5655	0.000191563	0.00550353	0.738018
ACE	39.7987	81.6552	7.95361	1.71883e-08	4.72907e-07	1.80594		ANKRD13B	0.708085	4.70053	4.56534	0.000191633	0.00550353	0.737665
F5	941.936	1153.49	7.95339	1.71971e-08	4.72907e-07	1.8058		ADIG	0.570292	3.88878	4.56351	0.000192451	0.0055185	0.733554
ZNF48	-62.9586	79.4502	-7.95254	1.72319e-08	4.73136e-07	1.80525		PHF6	-0.9443	10.3903	-4.56239	0.00019295	0.00552432	0.731052
SLFN13	-80.2074	67.7609	-7.94874	1.73889e-08	4.76712e-07	1.80276		PDLIM7	-0.539791	5.94844	-4.5545	0.000196507	0.00561752	0.713422
ABCE1	-82.88	147.791	-7.94756	1.74377e-08	4.77316e-07	1.80199		BCLAF1	-1.60618	11.6691	-4.55134	0.000197954	0.0056502	0.706342
ATXN10	-66.3255	168.523	-7.94284	1.76349e-08	4.81287e-07	1.7989		SSB	-1.1054	14.1434	-4.54793	0.000199521	0.00568619	0.698735
PAFAH2	-448.807	762.168	-7.9428	1.76367e-08	4.81287e-07	1.79887		CTDSPL2	-1.06908	11.2261	-4.54516	0.000200807	0.0057141	0.692532
CDK17	-77.7271	195.002	-7.9399	1.77591e-08	4.83889e-07	1.79697		LYPLA1	-0.602154	11.7624	-4.54293	0.000201846	0.00572071	0.687553
TAGLN3	41.7431	94.8641	7.93621	1.79158e-08	4.87413e-07	1.79455		ETNK1	-0.666706	9.60128	-4.54277	0.000201922	0.00572071	0.687191
SEMA4C	-1158.7	1726.3	-7.93547	1.79475e-08	4.87532e-07	1.79407		RPRD1B	0.884613	8.56655	4.54269	0.000201962	0.00572071	0.687001
DMRTA1	115.517	158.078	7.93235	1.80817e-08	4.89938e-07	1.79202		PPP4R3B	-0.730339	11.757	-4.53982	0.00020331	0.00575015	0.680579
ZC3H7A	-295.866	765.995	-7.93156	1.81157e-08	4.89938e-07	1.7915		SNRNP35	0.703389	6.08334	4.53851	0.000203927	0.00575301	0.677656
POLR3A	-133.64	473.683	-7.93109	1.8136e-08	4.89938e-07	1.79119		ZCCHC10	-0.978649	7.94064	-4.53829	0.000204029	0.00575301	0.677171
C11ORF80	-120.193	180.221	-7.93038	1.81669e-08	4.89938e-07	1.79073		ING2	-0.781136	6.1546	-4.5353	0.000205447	0.00578423	0.670487
TC2N	-309.072	476.341	-7.93003	1.81817e-08	4.89938e-07	1.7905		TM7SF3	-0.726883	6.70381	-4.53353	0.000206293	0.00579602	0.666522
AKT3	-87.085	141.171	-7.92938	1.821e-08	4.89938e-07	1.79007		PLEKHM3	-0.680647	7.30708	-4.53312	0.000206489	0.00579602	0.665607
ZNF280C	-84.9983	165.886	-7.92896	1.82282e-08	4.89938e-07	1.7898		PURB	-0.564772	5.96166	-4.53241	0.000206828	0.0057968	0.664022
BYSL	-135.544	310.211	-7.92828	1.82577e-08	4.89994e-07	1.78935		NFKBIZ	-1.80426	11.4503	-4.53143	0.000207301	0.0058013	0.661821
RIOK2	-149.825	456.233	-7.91952	1.86437e-08	4.99471e-07	1.78359		HIRIP3	-0.450411	3.7768	-4.52835	0.000208785	0.00583408	0.654935
ABHD6	-173.748	338.079	-7.919	1.86668e-08	4.99471e-07	1.78325		KLHL18	-0.855138	7.06085	-4.52699	0.000209445	0.00584373	0.651893
SERBP1	-263.666	1130.05	-7.91504	1.88439e-08	5.03453e-07	1.78065		MRPL47	-0.732307	8.01909	-4.52499	0.00021042	0.00586214	0.647411
HMGA2	108.332	154.114	7.91112	1.90212e-08	5.06775e-07	1.77806		ALKAL1	0.521627	3.70058	4.52176	0.000211998	0.00589729	0.640199
DBP	-115.471	155.286	-7.91093	1.90296e-08	5.06775e-07	1.77794		TMEM35B	-0.89727	8.76844	-4.51989	0.000212922	0.00590593	0.636004
ZBTB41	-52.3331	149.348	-7.91041	1.90534e-08	5.06775e-07	1.7776		FKTN	-0.801333	5.14322	-4.51985	0.000212943	0.00590593	0.635907
PDLIM4	34.0225	66.5955	7.90253	1.94156e-08	5.1564e-07	1.7724		TENT5A	-0.906503	7.91703	-4.51838	0.00021367	0.00591726	0.63262
DMPK	-26.2696	55.5202	-7.90104	1.94848e-08	5.16241e-07	1.77141		PIK3CA	-1.07835	10.8936	-4.51431	0.000215694	0.00596151	0.623525
TTC38	-1397.04	2324.35	-7.90079	1.94961e-08	5.16241e-07	1.77126		NXT2	-1.1525	8.52778	-4.51388	0.000215909	0.00596151	0.622565
CDH15	45.4911	120.024	7.89731	1.96592e-08	5.19421e-07	1.76895		BTG2	-2.06845	10.7694	-4.5103	0.000217708	0.0060023	0.614556
SYPL2	60.1116	100.628	7.89637	1.97031e-08	5.19421e-07	1.76834		GADD45B	-0.775684	7.65923	-4.50792	0.000218913	0.00602659	0.60923
DNTTIP2	-198.039	491.115	-7.89548	1.97452e-08	5.19421e-07	1.76775		USP33	-0.75839	11.3078	-4.50471	0.000220552	0.00606273	0.602037
TAF4B	-116.285	203.524	-7.89519	1.9759e-08	5.19421e-07	1.76755		OSBPL9	-0.973979	11.5104	-4.50163	0.000222132	0.0060909	0.595149
DECR1	7712.95	19625.7	7.89513	1.97617e-08	5.19421e-07	1.76752		ZNF267	-1.35148	10.6051	-4.50144	0.000222231	0.0060909	0.594719
VSTM5	53.6362	71.8819	7.8931	1.98578e-08	5.20578e-07	1.76617		CLINT1	-0.710393	11.1382	-4.49933	0.000223321	0.00611176	0.59
LYRM4	-258.461	504.475	-7.89297	1.98641e-08	5.20578e-07	1.76609		PFDN2	0.70794	6.04893	4.49859	0.000223702	0.0061132	0.588355
CCDC88C	-368.041	820.868	-7.88982	2.00142e-08	5.23743e-07	1.76401		RWDD4	-0.67228	7.76725	-4.49353	0.000226345	0.00616906	0.577023
TMEM263	-80.6382	121.596	-7.88191	2.03961e-08	5.32957e-07	1.75877		ENSA	-0.794583	10.7602	-4.49341	0.000226409	0.00616906	0.57675
CHST12	-1600.71	2599.65	-7.87744	2.06153e-08	5.37896e-07	1.75581		ALG10	-0.721792	6.3925	-4.49179	0.000227261	0.00617799	0.573126
TACR1	30.436	71.7152	7.87614	2.06798e-08	5.38791e-07	1.75495		TMUB2	-0.52715	6.94738	-4.49152	0.000227401	0.00617799	0.572534
SAMD3	-2002.64	2594.05	-7.87436	2.0768e-08	5.40007e-07	1.75377		APOLD1	-0.662531	9.74025	-4.48782	0.000229362	0.00622219	0.564249
DNAJC11	-364.536	1053.33	-7.87398	2.07869e-08	5.40007e-07	1.75352		BLOC1S2	-0.999209	9.60906	-4.48711	0.000229741	0.00622339	0.562658
MDC1	-182.261	337.688	-7.87311	2.08302e-08	5.40345e-07	1.75294		AIMP1	-1.28819	10.0029	-4.48628	0.000230187	0.00622641	0.560787
RHEBL1	-128.927	253.272	-7.87132	2.09195e-08	5.41873e-07	1.75175		SRP72	-1.20358	13.4737	-4.48507	0.000230831	0.00623287	0.558091
UBAC2	-965.288	3304.52	-7.86879	2.10466e-08	5.44374e-07	1.75007		MXD1	-2.1244	11.2884	-4.48458	0.000231095	0.00623287	0.556987
ATP6V1A	5350.82	13416.7	7.86559	2.12085e-08	5.47767e-07	1.74795		SOCS5	-0.97358	7.37453	-4.48341	0.000231723	0.00624075	0.554371
DCUN1D3	53.4461	155.682	7.85801	2.15969e-08	5.56803e-07	1.74291		SPOPL	-1.36249	11.0645	-4.48194	0.000232514	0.00624229	0.551084
SLC39A2	16.2568	36.9883	7.85755	2.16207e-08	5.56803e-07	1.7426		DR1	-0.698481	12.3982	-4.48152	0.000232742	0.00624229	0.550138
LEPROTL1	-259.757	835.345	-7.85676	2.16612e-08	5.57044e-07	1.74208		DLD	-0.972946	8.67704	-4.48144	0.000232786	0.00624229	0.549955
THAP11	-449.206	1068.65	-7.85546	2.17289e-08	5.57979e-07	1.74122		PCF11	-1.16741	12.8853	-4.47732	0.000235022	0.00628813	0.540735
DERL1	-390.04	1354.4	-7.8514	2.19414e-08	5.62626e-07	1.73851		CSTF2T	-0.775266	6.34204	-4.47704	0.000235171	0.00628813	0.540121
DIDO1	-121.801	326.013	-7.84826	2.21068e-08	5.66055e-07	1.73642		NLRP9	-0.538802	4.57071	-4.47605	0.000235715	0.00629364	0.537891
TBX22	20.26	51.512	7.84742	2.21515e-08	5.66386e-07	1.73586		DNTTIP2	-1.27822	7.62607	-4.47519	0.000236187	0.00629718	0.535966
LIAS	-187.678	497.445	-7.83642	2.27431e-08	5.8068e-07	1.72853		NFE2L2	-1.07119	10.7441	-4.46965	0.000239241	0.00636917	0.523573
HTR1B	22.2793	45.2785	7.83515	2.28126e-08	5.81624e-07	1.72768		TTK	-0.780946	4.14635	-4.46905	0.000239571	0.00636917	0.522242
ZNHIT6	-447.678	840.31	-7.83401	2.28751e-08	5.82385e-07	1.72692		FAR1	-1.21104	11.2777	-4.46651	0.000240992	0.00639779	0.51654
LILRA4	-524.383	565.909	-7.82731	2.32456e-08	5.90723e-07	1.72244		R3HDM4	-0.710862	7.63016	-4.46523	0.00024171	0.00640542	0.513669
KANSL2	-124.753	332.442	-7.82689	2.32688e-08	5.90723e-07	1.72216		ADAM10	-1.27389	13.1737	-4.46477	0.000241967	0.00640542	0.512643
E2F5	-90.7801	90.8537	-7.8256	2.33409e-08	5.91712e-07	1.7213		B3GNT5	-1.22618	7.09804	-4.46242	0.00024329	0.00642223	0.507385
AGRP	33.5166	61.6227	7.82275	2.35015e-08	5.94939e-07	1.71938		DDX21	-0.97913	11.4822	-4.46241	0.000243292	0.00642223	0.507376
IPP	-64.4125	92.7921	-7.81927	2.36984e-08	5.99072e-07	1.71706		GNPTAB	-1.03017	10.6724	-4.45965	0.000244858	0.00644667	0.50119
SNAPC3	-284.57	667.637	-7.81586	2.38929e-08	6.03134e-07	1.71478		NCOA7	-0.882899	8.18973	-4.45956	0.000244911	0.00644667	0.500979
GSTCD	-33.8282	71.0425	-7.81518	2.39324e-08	6.03278e-07	1.71431		PHIP	-1.54279	10.9734	-4.45822	0.000245673	0.00645724	0.497986
TOMM70	-84.8624	281.034	-7.81452	2.39698e-08	6.03369e-07	1.71388		USP8	-0.747009	9.87488	-4.45763	0.000246007	0.00645724	0.496675
MTERF1	-173.942	458.192	-7.81385	2.40086e-08	6.03496e-07	1.71343		TRAPPC6A	0.476594	8.02461	4.45622	0.000246816	0.00646937	0.493505
POLR2F	469.309	1453.45	7.81261	2.40801e-08	6.0376e-07	1.7126		DAAM1	-1.27423	7.4812	-4.45402	0.00024808	0.00647434	0.488582
SLC2A4RG	-231.366	478.363	-7.8125	2.40868e-08	6.0376e-07	1.71252		TOX3	0.494604	3.93336	4.45393	0.000248132	0.00647434	0.488379
BACH2	-233.281	237.974	-7.8113	2.4156e-08	6.04645e-07	1.71172		BNIP3L	-0.850841	14.3718	-4.45389	0.000248156	0.00647434	0.488285
LIM2	-148.025	188.952	-7.80848	2.43199e-08	6.06295e-07	1.70983		SGK3	-0.868104	9.72716	-4.45347	0.000248397	0.00647434	0.487347
WDR82	-1294.61	3129.21	-7.80812	2.43413e-08	6.06295e-07	1.70958		DEK	-1.19707	15.1403	-4.45147	0.000249552	0.00649533	0.482875
LCE3D	7.93542	20.1433	7.80793	2.43524e-08	6.06295e-07	1.70945		ALKBH8	-1.04814	6.4672	-4.45063	0.00025004	0.00649894	0.480992
HCFC1R1	358.668	853.333	7.80784	2.43578e-08	6.06295e-07	1.70939		NUS1	-0.606603	11.0739	-4.44549	0.000253044	0.00656785	0.469474
FAM120C	-51.3379	106.866	-7.8061	2.44594e-08	6.07975e-07	1.70823		KLRG2	0.403705	5.25965	4.44453	0.000253605	0.00657062	0.46734
GNRH1	-34.8997	60.054	-7.79975	2.48353e-08	6.16462e-07	1.70396		CIB1	-0.721883	8.09345	-4.44279	0.00025463	0.00657062	0.46345
CYP2U1	-58.2915	113.149	-7.79413	2.51732e-08	6.23059e-07	1.70018		TLR6	-1.55601	11.1405	-4.44263	0.000254728	0.00657062	0.463077
C16ORF96	11.3746	24.9246	7.79378	2.51941e-08	6.23059e-07	1.69995		CSPP1	-0.761786	5.7185	-4.44236	0.000254887	0.00657062	0.462478
FPR1	20392.7	37550.3	7.79359	2.52058e-08	6.23059e-07	1.69982		HCAR3	-2.30037	6.79273	-4.44231	0.000254916	0.00657062	0.462365
KLHL42	-306.049	761.213	-7.79236	2.52806e-08	6.24042e-07	1.69899		FRS2	-0.797309	8.60246	-4.44004	0.000256261	0.00659616	0.45729
DPH7	-84.5151	194.221	-7.78917	2.54751e-08	6.27187e-07	1.69684		NDUFS3	-0.493211	7.52434	-4.4389	0.000256941	0.00660451	0.454737
RASSF5	-1365.49	3705.03	-7.78862	2.55088e-08	6.27187e-07	1.69647		HSPD1	-0.974577	9.07921	-4.43534	0.000259075	0.00664589	0.446761
TEX35	18.1269	46.6068	7.78854	2.55134e-08	6.27187e-07	1.69642		SMC4	-1.07218	11.0445	-4.43478	0.000259412	0.00664589	0.445506
RPS2	-5801.94	28863.3	-7.78775	2.55617e-08	6.2751e-07	1.69589		SPIN3	0.704319	4.72077	4.43424	0.000259739	0.00664589	0.444292
PPP3R1	575.388	1109.65	7.78611	2.56631e-08	6.29133e-07	1.69478		ZNF92	-1.47348	9.20966	-4.43384	0.000259979	0.00664589	0.443402
PTPRS	-137.697	156.839	-7.77899	2.61062e-08	6.37917e-07	1.68998		DOCK11	-1.06035	13.6446	-4.42901	0.000262913	0.00670401	0.432579
OGG1	-166.325	436.656	-7.77891	2.61108e-08	6.37917e-07	1.68993		UBR3	-1.09743	8.86272	-4.42891	0.000262973	0.00670401	0.43236
FARP1	94.0172	158.739	7.77863	2.61286e-08	6.37917e-07	1.68974		UBA6	-0.968706	7.07994	-4.42748	0.00026385	0.00671718	0.429148
UPF3B	-105.409	465.026	-7.77754	2.61972e-08	6.38718e-07	1.689		MINDY2	-1.14817	5.96876	-4.42684	0.000264243	0.00671799	0.427713
SPECC1L	-132.574	475.926	-7.77658	2.62575e-08	6.39314e-07	1.68836		NUP214	0.841267	9.90663	4.42557	0.000265019	0.00672853	0.424886
ETS1	-2674.65	3296.04	-7.77573	2.63117e-08	6.39761e-07	1.68778		MCM4	-0.620378	5.68536	-4.42414	0.000265905	0.00674182	0.421668
FAIM	-152.237	228.07	-7.76771	2.68242e-08	6.51335e-07	1.68236		CEP170	-0.910868	9.06389	-4.42223	0.000267084	0.00675591	0.417405
NCSTN	1163.65	2407.92	7.76509	2.69938e-08	6.54564e-07	1.68059		HSD17B12	-0.813564	9.26435	-4.42207	0.000267187	0.00675591	0.417032
RAB29	-210.078	327.266	-7.76277	2.71449e-08	6.57335e-07	1.67902		ARL6IP1	-0.697998	10.8694	-4.42005	0.00026844	0.00677233	0.412522
C19ORF84	180.647	337.196	7.76192	2.72004e-08	6.57784e-07	1.67845		ZNF24	-1.10274	9.28838	-4.4196	0.000268723	0.00677233	0.411504
USP45	-23.0585	44.3253	-7.75861	2.74181e-08	6.62154e-07	1.67621		ZW10	-0.847564	6.10986	-4.41927	0.000268928	0.00677233	0.410768
SACM1L	-507.344	1524.29	-7.75226	2.78404e-08	6.71444e-07	1.67191		RSBN1	-0.644563	9.47356	-4.41707	0.000270306	0.00679783	0.405842
KCNA3	-24.4824	56.1126	-7.74782	2.81399e-08	6.7775e-07	1.6689		SUCLG2	-0.954945	6.62552	-4.41492	0.000271662	0.00681599	0.401019
SIRPD	310.326	618.924	7.7463	2.82431e-08	6.78766e-07	1.66787		TNFAIP3	-2.25649	16.9862	-4.41476	0.000271761	0.00681599	0.400667
EVPLL	15.7484	37.541	7.74608	2.82582e-08	6.78766e-07	1.66772		ING1	-0.713306	5.7417	-4.41074	0.000274311	0.00687069	0.391662
ACSS1	-96.4161	232.075	-7.74507	2.83266e-08	6.79495e-07	1.66703		NSA2	-1.00071	13.4158	-4.40634	0.000277129	0.00693195	0.381809
MATK	-628.649	704.848	-7.74363	2.84255e-08	6.80952e-07	1.66605		CALML6	-0.611252	4.33587	-4.40573	0.000277518	0.00693237	0.380455
RFTN1	-220.384	442.52	-7.73806	2.88095e-08	6.89226e-07	1.66227		NUP54	-0.560667	10.5395	-4.40112	0.00028051	0.00699771	0.370118
SLC38A1	-1465.35	2300.95	-7.73619	2.89394e-08	6.91409e-07	1.661		SCGB3A1	0.521226	4.34969	4.3979	0.000282613	0.00704074	0.362917
MRS2	-163.005	513.954	-7.73471	2.90427e-08	6.92949e-07	1.66		GAB2	-0.917972	5.64781	-4.39514	0.000284435	0.00707664	0.356724
USP13	-77.3274	101.55	-7.73253	2.91963e-08	6.95683e-07	1.65851		FBN1	0.702991	4.55277	4.39384	0.000285297	0.00708862	0.353806
RAD51C	-190.911	554.996	-7.7283	2.94954e-08	7.01873e-07	1.65563		WDR47	-0.833805	8.1657	-4.39269	0.000286057	0.00709369	0.351243
SFXN2	-23.8359	19.7936	-7.72585	2.96704e-08	7.05098e-07	1.65396		SAR1B	-0.906736	10.7699	-4.39174	0.000286689	0.00709369	0.349115
RASSF2	11563.7	24942.5	7.72524	2.97138e-08	7.05189e-07	1.65355		CSF2RB	-1.47028	11.9169	-4.39123	0.000287028	0.00709369	0.347975
SYNRG	-676.408	2129.93	-7.72265	2.99001e-08	7.08667e-07	1.65178		GNPDA2	-1.29024	6.7186	-4.39096	0.00028721	0.00709369	0.347365
SEPTIN6	-1626.4	2902.49	-7.72019	3.0078e-08	7.11751e-07	1.65011		BZW2	-0.623465	7.16221	-4.39043	0.000287566	0.00709369	0.346171
LRRC58	-235.804	614.868	-7.71975	3.01099e-08	7.11751e-07	1.64981		ZNF518A	-0.905644	7.77984	-4.38961	0.000288115	0.00709369	0.344332
POU6F2	8.71854	18.2162	7.71356	3.0563e-08	7.21505e-07	1.64558		SERTAD2	-1.18562	6.69662	-4.38953	0.000288169	0.00709369	0.34415
ZNF107	-406.852	529.466	-7.708	3.0976e-08	7.30288e-07	1.64179		HACD2	-0.597934	12.2277	-4.38694	0.000289903	0.00712693	0.338369
SEMA6A	12.2009	37.1723	7.70718	3.10373e-08	7.30769e-07	1.64123		ORC3	-0.998679	8.83443	-4.38582	0.000290659	0.00713609	0.335859
NAA35	-212.046	364.369	-7.70528	3.11798e-08	7.31048e-07	1.63993		BPGM	-1.01369	8.22705	-4.38503	0.000291198	0.00713991	0.334073
GPR173	31.3571	101.838	7.70519	3.11868e-08	7.31048e-07	1.63987		ARV1	-0.621237	9.53803	-4.38265	0.000292809	0.00716997	0.328754
ZFP82	-165.729	217.32	-7.70486	3.12115e-08	7.31048e-07	1.63964		MED21	-1.33082	9.1074	-4.37511	0.000297987	0.00728716	0.31186
MON2	-26.558	98.5095	-7.70484	3.1213e-08	7.31048e-07	1.63963		SYAP1	-1.01826	7.21409	-4.37355	0.000299073	0.00730172	0.308352
TBL1XR1	-262.046	790.203	-7.70178	3.14444e-08	7.35503e-07	1.63754		TAF7	-0.933616	9.94646	-4.37312	0.000299367	0.00730172	0.307407
ZNF777	-69.5459	153.701	-7.69975	3.15988e-08	7.37192e-07	1.63615		CISD2	-0.809741	7.46057	-4.37094	0.000300887	0.00732921	0.302523
SPAG16	-34.9769	50.8089	-7.69975	3.15992e-08	7.37192e-07	1.63615		ADM	-0.966632	5.61751	-4.37019	0.000301418	0.00733253	0.300825
CAD	-224.803	545.675	-7.69854	3.16917e-08	7.38382e-07	1.63532		XRN2	-0.672146	13.1224	-4.36674	0.000303839	0.00737387	0.293115
PRLH	10.6398	32.8302	7.69246	3.21604e-08	7.48327e-07	1.63116		IFIT5	-1.09061	7.71148	-4.3666	0.000303939	0.00737387	0.292798
ZNF30	-102.3	118.744	-7.69162	3.2226e-08	7.48877e-07	1.63058		DDX46	-0.802494	9.28948	-4.36563	0.000304627	0.00737387	0.290618
TIMP2	4625.68	9541.48	7.68489	3.2754e-08	7.5995e-07	1.62597		TNKS2	-0.763276	11.8368	-4.36552	0.000304702	0.00737387	0.290381
PRF1	-10229.4	12968.6	-7.68447	3.27877e-08	7.5995e-07	1.62567		SLC2A14	-0.892445	16.583	-4.36337	0.000306233	0.0074013	0.285552
GP2	27.8227	47.2117	7.68316	3.28912e-08	7.6136e-07	1.62478		IFIH1	-1.38624	9.93464	-4.36059	0.00030822	0.00743965	0.27932
WDR5	-221.587	697.607	-7.68177	3.30024e-08	7.62351e-07	1.62382		DUSP11	-0.801946	11.417	-4.35861	0.000309638	0.00746195	0.274895
NEIL1	-1689.95	2453.76	-7.68154	3.30206e-08	7.62351e-07	1.62366		S1PR1	1.25324	15.417	4.35818	0.000309946	0.00746195	0.273939
TYW5	-45.5918	147.908	-7.68102	3.30621e-08	7.62351e-07	1.62331		CBX3	-0.877798	13.9495	-4.35616	0.00031141	0.00748751	0.269397
ZNF569	-46.1078	82.6158	-7.67726	3.33637e-08	7.66705e-07	1.62073		MTRF1L	-1.08803	7.21952	-4.34934	0.000316384	0.00758889	0.254126
MLKL	1140.38	3664.04	7.6771	3.33769e-08	7.66705e-07	1.62062		NIPSNAP2	-0.812594	11.2467	-4.34926	0.000316442	0.00758889	0.253952
PRPF38B	-99.2512	243.302	-7.67706	3.33798e-08	7.66705e-07	1.62059		IQGAP1	-0.947807	16.0111	-4.34759	0.000317672	0.0076086	0.250211
NUP88	-233.875	493.404	-7.67614	3.34542e-08	7.67219e-07	1.61996		INIP	-0.643309	8.4123	-4.34502	0.000319583	0.00764451	0.244435
VPS52	-140.275	350.372	-7.67572	3.34882e-08	7.67219e-07	1.61967		DIS3	-0.966553	10.0033	-4.33796	0.000324873	0.00776108	0.228616
NIFK	-147.676	461.839	-7.67141	3.38391e-08	7.74265e-07	1.61671		CLEC4D	-1.24563	8.61866	-4.33665	0.000325858	0.00777463	0.225698
C12ORF45	-397.197	807.953	-7.6645	3.44098e-08	7.86314e-07	1.61195		CIAO2A	-0.801543	10.71	-4.33437	0.000327592	0.00780239	0.220586
CAPRIN2	-671.975	1547.48	-7.66269	3.45611e-08	7.88763e-07	1.6107		CCDC43	-0.740164	7.77234	-4.33402	0.00032786	0.00780239	0.219798
LYRM7	-423.747	881.444	-7.66098	3.47039e-08	7.91009e-07	1.60953		RTRAF	-0.98534	12.9196	-4.3276	0.000332791	0.00790887	0.205415
PRKAB1	-494.177	1684.29	-7.6582	3.49381e-08	7.95333e-07	1.60761		NFKBIA	-2.02978	14.8696	-4.32709	0.000333184	0.00790887	0.204278
SLC25A45	-209.371	519.416	-7.65291	3.53887e-08	8.04563e-07	1.60396		LIG4	-1.16554	6.6318	-4.3263	0.000333797	0.00791334	0.202506
TAF1A	-298.523	623.732	-7.64936	3.56945e-08	8.10482e-07	1.60151		COG3	-0.780708	9.68448	-4.31954	0.000339088	0.00802854	0.187356
URI1	-1252.84	3160.59	-7.64682	3.59145e-08	8.14443e-07	1.59976		GATC	-0.70025	11.0295	-4.31698	0.000341113	0.00806621	0.181622
SCAF8	-142.428	370.499	-7.64428	3.61358e-08	8.1842e-07	1.598		TP53TG3D	-0.356705	3.68935	-4.31532	0.000342432	0.00807567	0.177904
ABI2	-74.7654	172.616	-7.63892	3.66081e-08	8.28067e-07	1.5943		UBR2	-0.981439	12.9998	-4.315	0.00034269	0.00807567	0.177177
MCM3	-65.7111	137.408	-7.63648	3.68257e-08	8.31935e-07	1.5926		NOMO3	0.894567	13.8775	4.31484	0.000342814	0.00807567	0.176828
MCCC2	-157.618	477.724	-7.63502	3.6956e-08	8.33824e-07	1.5916		SERINC1	-0.983069	12.2273	-4.31422	0.000343314	0.00807721	0.175426
FCRL2	-291.459	214.456	-7.63194	3.72325e-08	8.38581e-07	1.58947		UBE2W	-1.08038	9.01831	-4.31264	0.000344577	0.00809669	0.171888
OS9	3864.69	18934.2	7.63163	3.72609e-08	8.38581e-07	1.58925		SNAP91	0.589407	4.21681	4.30943	0.000347158	0.00814706	0.164699
ULBP1	15.8436	30.185	7.63001	3.74078e-08	8.40828e-07	1.58812		TRNT1	-0.921353	6.92873	-4.30765	0.000348601	0.00817062	0.160704
TMEM92	12.9834	31.8376	7.6263	3.77458e-08	8.47358e-07	1.58555		FCF1	-0.580963	9.19448	-4.30697	0.00034915	0.00817318	0.15919
AGBL2	-71.9725	126.286	-7.62475	3.7888e-08	8.49481e-07	1.58448		UBE2J1	-0.810997	13.5761	-4.30147	0.000353647	0.00826002	0.146862
TMEM18	-168.221	430.774	-7.62141	3.81957e-08	8.54967e-07	1.58216		BCL2A1	-1.19183	14.8975	-4.30135	0.000353747	0.00826002	0.14659
ZNF496	18.5544	66.6327	7.62106	3.82285e-08	8.54967e-07	1.58192		STX10	-0.765823	7.55054	-4.30074	0.000354248	0.00826136	0.145226
BCL6B	7.57844	23.8749	7.61908	3.84118e-08	8.55925e-07	1.58055		RBBP8	-1.16765	7.0986	-4.29974	0.000355072	0.0082702	0.14299
GTF2I	-7.7381	7.15816	-7.61907	3.84131e-08	8.55925e-07	1.58054		SLC35A1	-0.849514	9.19977	-4.2972	0.000357174	0.00829993	0.137305
CEACAM19	58.5429	91.0253	7.61905	3.84152e-08	8.55925e-07	1.58052		AQP9	-2.15557	12.9146	-4.29712	0.00035724	0.00829993	0.137126
ANKRD46	-117.986	213.968	-7.61759	3.85516e-08	8.57894e-07	1.57951		SETX	-0.999417	11.6331	-4.2943	0.000359597	0.00834427	0.130792
TRAF5	-655.815	959.321	-7.61378	3.89093e-08	8.64775e-07	1.57686		YIPF5	-0.932013	10.5195	-4.2925	0.000361101	0.00834464	0.126775
TUBB4B	2298.35	9292.96	7.61119	3.91541e-08	8.69134e-07	1.57507		CHORDC1	-1.4925	11.1878	-4.29199	0.000361531	0.00834464	0.125627
NRBP2	-176.551	313.371	-7.60977	3.92893e-08	8.71051e-07	1.57408		ARL6IP6	-0.839401	9.40513	-4.29145	0.000361987	0.00834464	0.124414
USP36	-246.727	560.87	-7.60359	3.98835e-08	8.8228e-07	1.56978		TRIP4	-0.484168	7.27165	-4.29133	0.000362086	0.00834464	0.12415
CDYL	-277.154	763.553	-7.60347	3.98947e-08	8.8228e-07	1.5697		CEP57	-0.990304	10.0465	-4.29111	0.000362271	0.00834464	0.123658
ACSM4	39.7702	88.4648	7.60157	4.00794e-08	8.85269e-07	1.56837		DNASE2	-0.49694	6.74402	-4.29061	0.000362693	0.00834464	0.122538
PRIM1	-93.4324	221.98	-7.59987	4.02448e-08	8.87823e-07	1.56719		RNF141	-1.23505	12.6887	-4.2905	0.000362792	0.00834464	0.122274
GSDMB	-120.91	222.952	-7.59673	4.05534e-08	8.93164e-07	1.565		MDM2	-0.967929	9.72431	-4.28858	0.000364414	0.00834464	0.117978
SLAIN1	-150.944	168.722	-7.59639	4.0587e-08	8.93164e-07	1.56476		SLITRK1	0.466607	4.09377	4.28851	0.000364476	0.00834464	0.117815
TASP1	-231.177	384.034	-7.59259	4.09634e-08	9.00338e-07	1.56211		LARP7	-1.21663	8.99287	-4.28843	0.000364538	0.00834464	0.117651
MITD1	-168.791	883.277	-7.59092	4.11298e-08	9.02882e-07	1.56094		WDR18	-0.406029	4.12586	-4.28842	0.000364546	0.00834464	0.11763
DONSON	-41.7969	94.665	-7.5848	4.17456e-08	9.15275e-07	1.55667		IL9R	0.399613	4.16097	4.28644	0.00036623	0.00837289	0.113192
NOP16	-174.839	627.235	-7.58151	4.2081e-08	9.21496e-07	1.55437		ACADM	-0.928707	9.04374	-4.28464	0.000367772	0.00839633	0.109144
PCYT2	-127.589	333.617	-7.5798	4.22559e-08	9.24192e-07	1.55318		TNFAIP6	-2.13813	6.61762	-4.28419	0.000368157	0.00839633	0.108137
LAT	-2160.81	3584.46	-7.57928	4.23097e-08	9.24237e-07	1.55281		G3BP1	-0.537074	12.3635	-4.28311	0.00036908	0.0083974	0.105727
LPAR5	-116.729	149.86	-7.5771	4.25342e-08	9.26289e-07	1.55129		LRRC58	-0.782661	7.35351	-4.28308	0.000369106	0.0083974	0.105657
MRPL3	-705.336	2041.04	-7.57694	4.25508e-08	9.26289e-07	1.55118		TAF9	-0.742356	10.8246	-4.28143	0.00037053	0.00841949	0.10195
DYNLT3	-257.634	548.289	-7.57686	4.25594e-08	9.26289e-07	1.55112		BAZ2B	-1.7129	9.69099	-4.28017	0.000371615	0.00843385	0.0991346
TBC1D21	11.4318	36.4421	7.56979	4.32965e-08	9.41186e-07	1.54618		TBC1D7	-1.03854	7.1998	-4.27844	0.000373116	0.00845761	0.095252
SLC29A3	43.3956	145.245	7.56773	4.35145e-08	9.44773e-07	1.54473		SYNCRIP	-0.79206	12.0455	-4.27725	0.000374146	0.00846301	0.0925981
CFAP221	52.8929	98.8397	7.56391	4.39206e-08	9.52431e-07	1.54206		NUP107	-0.560685	6.30383	-4.27705	0.00037432	0.00846301	0.0921499
GRM7	22.7832	55.31	7.56099	4.42333e-08	9.57094e-07	1.54001		LIN7A	-1.39703	6.98195	-4.27659	0.000374719	0.00846301	0.0911243
RILP	766.054	1327.07	7.5609	4.42429e-08	9.57094e-07	1.53995		LACTB	-0.948739	8.97357	-4.27551	0.000375669	0.00847418	0.088687
SP4	-202.758	402.899	-7.5598	4.43621e-08	9.58511e-07	1.53917		PIK3C2A	-0.9758	9.77072	-4.27452	0.000376535	0.00848344	0.0864688
MUTYH	-251.1	614.883	-7.5577	4.45888e-08	9.62244e-07	1.5377		DNAJA1	-0.875923	12.729	-4.27357	0.000377367	0.00849191	0.0843432
C2ORF92	-53.4313	100.031	-7.5571	4.46539e-08	9.62485e-07	1.53728		LYRM1	-0.615767	9.74694	-4.27129	0.00037937	0.00852666	0.0792467
ADAT2	-161.71	291.07	-7.55416	4.49747e-08	9.67038e-07	1.53522		RAF1	-0.641587	8.06338	-4.27072	0.000379877	0.00852776	0.0779601
SERPINA3	12.8478	23.7815	7.55386	4.50076e-08	9.67038e-07	1.535		HTR2B	-0.665254	3.65041	-4.26886	0.000381524	0.0085478	0.0737944
P2RY10	-436.632	489.963	-7.55368	4.50277e-08	9.67038e-07	1.53488		C11ORF54	-0.61129	8.80606	-4.26868	0.000381689	0.0085478	0.0733799
RIOX1	-101.537	151.658	-7.54989	4.54448e-08	9.74824e-07	1.53221		HACD4	-1.01738	16.3532	-4.26775	0.000382511	0.00855592	0.0713077
GALNT12	-102.96	145.549	-7.5477	4.56875e-08	9.78854e-07	1.53068		MPP5	-0.689083	6.6236	-4.26269	0.00038704	0.00864683	0.059975
RAPGEF4	6.30166	19.042	7.5381	4.67686e-08	1.00081e-06	1.52392		SUPT5H	0.791219	11.2541	4.26073	0.000388811	0.00867599	0.0555795
VPS13A	-144.158	325.002	-7.53608	4.69987e-08	1.00453e-06	1.5225		GORASP2	1.13347	11.6285	4.25972	0.000389725	0.00868124	0.0533196
IFRD2	-168.302	343.856	-7.53363	4.72807e-08	1.00935e-06	1.52077		GOSR2	-0.759153	7.03137	-4.25944	0.000389979	0.00868124	0.0526906
METAP1	-159.417	450.737	-7.52758	4.79821e-08	1.0231e-06	1.51651		URGCP	0.521609	7.21478	4.2578	0.000391477	0.00869913	0.0489998
CADM3	39.6384	111.418	7.5236	4.84504e-08	1.03186e-06	1.51369		TMX4	-0.814331	9.78937	-4.25753	0.000391718	0.00869913	0.0484081
DIO3	12.5497	48.8315	7.52117	4.87377e-08	1.03492e-06	1.51198		CDK2AP1	-1.28201	8.60988	-4.25679	0.000392399	0.00869988	0.0467365
POLR1B	-139.967	360.838	-7.52112	4.8744e-08	1.03492e-06	1.51194		NOL10	-0.642103	7.79074	-4.25613	0.000393002	0.00869988	0.0452584
OR8I2	44.8873	83.5776	7.52092	4.87684e-08	1.03492e-06	1.5118		STX3	-1.61885	9.51952	-4.25596	0.000393154	0.00869988	0.0448845
IVD	-337.931	758.539	-7.51921	4.89711e-08	1.03799e-06	1.5106		CEP295	-0.837751	6.40551	-4.25338	0.000395523	0.00873753	0.0391026
CNR2	-124.378	177.62	-7.51704	4.92317e-08	1.04149e-06	1.50906		ASNSD1	-0.862644	8.23036	-4.25308	0.000395795	0.00873753	0.0384409
CDK5RAP1	-381.091	946.787	-7.51686	4.92532e-08	1.04149e-06	1.50893		SPANXN3	0.754666	4.94163	4.24949	0.000399115	0.00880038	0.0303997
IQSEC2	170.372	328.149	7.5147	4.95131e-08	1.04575e-06	1.5074		ZBTB21	-0.914982	9.45498	-4.24787	0.000400622	0.00882317	0.0267706
ASS1	-72.852	172.2	-7.5139	4.96094e-08	1.04655e-06	1.50684		SSH1	-0.642196	5.70807	-4.24647	0.000401936	0.00884165	0.0236173
NDUFC2	-102.805	212.435	-7.51332	4.96802e-08	1.0468e-06	1.50643		TMEM39A	-0.690109	9.44406	-4.24533	0.000403004	0.00885466	0.0210645
ZNF124	-86.6264	186.774	-7.50974	5.01164e-08	1.05391e-06	1.50389		NFYB	-0.921218	8.67749	-4.2422	0.000405953	0.00890895	0.0140455
RPS20	-39.5714	118.139	-7.50958	5.01354e-08	1.05391e-06	1.50378		RAMAC	-0.662639	9.75355	-4.24138	0.000406723	0.00891533	0.012222
SPRY1	-51.5915	71.3725	-7.50861	5.0254e-08	1.05483e-06	1.50309		RPL27	1.18906	15.5929	4.24087	0.000407212	0.00891554	0.0110655
KLF7	-147.359	319.119	-7.50825	5.02977e-08	1.05483e-06	1.50284		BDP1	-0.907547	8.06911	-4.23989	0.000408136	0.00892024	0.00888268
LCP2	297.343	1067.79	7.50748	5.03927e-08	1.05559e-06	1.5023		VPS29	-0.774849	13.6445	-4.23963	0.000408385	0.00892024	0.00829608
KLRB1	-6018.36	7111.99	-7.50697	5.04552e-08	1.05565e-06	1.50194		GLO1	-0.650691	9.68159	-4.23628	0.000411584	0.00897859	0.000785241
FBXO4	-202.514	356.324	-7.50487	5.07143e-08	1.05829e-06	1.50045		RINL	-0.773608	5.86369	-4.23582	0.000412021	0.00897859	-0.000236211
GPX3	359.486	776.84	7.50473	5.07316e-08	1.05829e-06	1.50035		ZNF146	-1.08037	9.47137	-4.2353	0.000412524	0.00897904	-0.00141057
WDPCP	-44.9388	107.021	-7.5042	5.07975e-08	1.05829e-06	1.49997		GIMAP1-GIMAP5	1.35092	13.1355	4.23295	0.000414784	0.00901767	-0.0066676
LCMT2	-104.518	225.149	-7.50404	5.08181e-08	1.05829e-06	1.49985		CEP120	-0.887682	7.90064	-4.22981	0.000417832	0.00907335	-0.0137158
ZNF17	-37.5068	95.1881	-7.50144	5.11412e-08	1.06377e-06	1.49801		USO1	-1.012	12.3233	-4.22789	0.000419704	0.00910337	-0.0180172
FBXO31	-85.4915	173.062	-7.49977	5.13498e-08	1.06603e-06	1.49683		CTAGE6	-0.631316	3.6294	-4.22616	0.000421397	0.00912945	-0.0218918
GNPTAB	-867.591	1699.16	-7.49962	5.1369e-08	1.06603e-06	1.49672		HBP1	-0.791151	15.8758	-4.22406	0.000423463	0.00916137	-0.0265982
TCIRG1	4138.63	12707.3	7.49752	5.16331e-08	1.07026e-06	1.49523		TRIM33	-1.24509	10.9691	-4.22325	0.000424263	0.00916137	-0.0284163
P3H4	-71.9324	100.701	-7.49639	5.17757e-08	1.07197e-06	1.49443		WDHD1	-0.571725	5.17916	-4.22316	0.000424347	0.00916137	-0.028606
DIS3L	-304.069	774.932	-7.49524	5.19212e-08	1.07374e-06	1.49362		DTWD1	-0.93179	9.41855	-4.22053	0.000426955	0.00920699	-0.0345028
RNF126	-292.596	758.934	-7.49265	5.22505e-08	1.0793e-06	1.49178		GFM2	-0.6959	7.57554	-4.21998	0.000427502	0.00920812	-0.0357349
TBCCD1	-45.5213	49.8834	-7.49131	5.24215e-08	1.08158e-06	1.49083		USP9X	-0.798719	13.5584	-4.21765	0.000429829	0.00924753	-0.0409585
DDX50	-449.442	1649.32	-7.49061	5.25111e-08	1.08218e-06	1.49033		YOD1	-0.735458	6.56205	-4.21514	0.000432341	0.00929083	-0.0465658
GPR152	82.5969	204.287	7.481	5.37586e-08	1.10545e-06	1.4835		CWC27	-1.09664	9.50769	-4.21332	0.000434186	0.00931796	-0.0506641
PSG5	15.5446	40.7719	7.48095	5.37642e-08	1.10545e-06	1.48347		C4ORF46	-0.973439	6.93859	-4.21276	0.000434743	0.00931796	-0.0518976
AKT1	-262.669	645.118	-7.4799	5.39032e-08	1.10703e-06	1.48271		UBE2R2	0.778054	11.6257	4.21241	0.000435105	0.00931796	-0.0526992
PMS2	-285.721	514.702	-7.4744	5.46325e-08	1.12072e-06	1.4788		CD48	-1.00597	16.2039	-4.21182	0.000435704	0.00932006	-0.0540228
PDCD7	-42.4386	84.1581	-7.47095	5.50953e-08	1.12782e-06	1.47634		CFAP20	-0.942631	9.62089	-4.20802	0.00043957	0.00939196	-0.0625232
TTC3	-175.969	285.316	-7.47087	5.51052e-08	1.12782e-06	1.47629		UQCRFS1	-0.597008	7.84469	-4.20611	0.000441534	0.00942311	-0.0668131
LAIR2	47.7542	80.554	7.46972	5.52601e-08	1.1297e-06	1.47547		TRAF6	-0.395711	9.97619	-4.20477	0.000442915	0.00944174	-0.0698166
FASTKD2	-144.421	532.304	-7.46474	5.59372e-08	1.14208e-06	1.47191		TDRD7	-1.02309	9.15532	-4.2008	0.000447025	0.00951847	-0.0787051
PSMB9	8960.21	21690.2	7.46404	5.60341e-08	1.14208e-06	1.47141		PLS1	-0.455054	4.64953	-4.1976	0.000450372	0.00957876	-0.0858811
CNOT11	-1226.85	3168.01	-7.46386	5.60579e-08	1.14208e-06	1.47129		RAPGEF2	-1.0655	9.21391	-4.19652	0.000451505	0.0095919	-0.088298
CLEC2D	-853.548	1182.37	-7.46124	5.64182e-08	1.14811e-06	1.46942		LYAR	-0.814563	9.58227	-4.1949	0.000453207	0.00961377	-0.091919
PCSK7	-518.819	935.36	-7.45838	5.6815e-08	1.15487e-06	1.46737		ANTXR2	-1.088	12.1582	-4.19449	0.000453638	0.00961377	-0.0928326
GART	-152.179	412.899	-7.45556	5.72083e-08	1.16154e-06	1.46535		CABLES1	0.551536	3.7826	4.19407	0.000454084	0.00961377	-0.0937786
ZNF468	-273.203	644.425	-7.45508	5.72747e-08	1.16157e-06	1.46501		SLC36A4	-0.854871	7.56723	-4.19269	0.000455545	0.00962335	-0.0968682
GCC2	-41.1295	38.3547	-7.45383	5.74498e-08	1.1638e-06	1.46412		HDAC9	-0.699433	7.34858	-4.19267	0.000455571	0.00962335	-0.0969235
NAPEPLD	-55.0844	176.398	-7.45177	5.77409e-08	1.16773e-06	1.46265		VAMP4	-0.752577	8.36646	-4.18922	0.00045924	0.00967965	-0.104642
ZNF534	17.9031	40.9124	7.45153	5.77746e-08	1.16773e-06	1.46248		C21ORF91	-0.950156	10.8634	-4.18884	0.000459648	0.00967965	-0.105495
MCM7	-463.867	1208.08	-7.4501	5.79774e-08	1.1705e-06	1.46145		TMCO1	-0.886582	9.38996	-4.18849	0.000460027	0.00967965	-0.106288
SART3	-234.446	697.172	-7.444	5.88491e-08	1.18672e-06	1.45709		EIF2S2	-0.727034	11.3878	-4.18785	0.000460714	0.00967965	-0.107723
CCDC28B	-67.9323	141.795	-7.44337	5.89397e-08	1.18672e-06	1.45664		GTF2IRD1	0.324188	3.06339	4.18773	0.000460837	0.00967965	-0.10798
PPIA	-365.99	685.638	-7.44309	5.89801e-08	1.18672e-06	1.45644		ELP4	-0.54398	9.19551	-4.18712	0.000461496	0.00968258	-0.109356
WIPF3	20.5929	50.9606	7.44015	5.94069e-08	1.19327e-06	1.45433		DNAJC15	-0.98289	12.1626	-4.18598	0.000462717	0.00969726	-0.111898
NIPAL3	-205.81	363.742	-7.43992	5.94396e-08	1.19327e-06	1.45416		SMIM20	-0.616683	8.69105	-4.18444	0.000464385	0.00972126	-0.115358
ELP6	-280.912	640.554	-7.43924	5.95392e-08	1.19393e-06	1.45367		USP32	-1.16413	8.2203	-4.17824	0.000471141	0.0098516	-0.129251
RDH14	-326.08	1205.38	-7.4377	5.97634e-08	1.19708e-06	1.45257		USP16	-1.06003	11.3159	-4.17603	0.000473568	0.00989125	-0.134196
MRPS26	-87.3748	326.091	-7.43585	6.00354e-08	1.20118e-06	1.45124		PPP1CC	-0.582112	16.0552	-4.1743	0.00047548	0.00992004	-0.13807
UBA2	-1119.26	3898.18	-7.43526	6.01221e-08	1.20157e-06	1.45082		ATP6V1D	-1.15016	7.01387	-4.17286	0.000477071	0.00993342	-0.141283
AFG3L2	-110.1	389.935	-7.43205	6.05965e-08	1.20969e-06	1.44852		ZFYVE16	-1.3481	8.18741	-4.17276	0.000477188	0.00993342	-0.14152
CMIP	4581.53	12622	7.43025	6.08648e-08	1.21369e-06	1.44722		MYL12A	0.536041	18.7724	4.17194	0.000478096	0.00994119	-0.143347
C2ORF78	7.85757	17.2713	7.4257	6.15463e-08	1.22591e-06	1.44396		BLOC1S5	-0.716598	6.88127	-4.16854	0.000481902	0.0100092	-0.150975
CCNT1	-152.286	402.233	-7.42349	6.18805e-08	1.23119e-06	1.44237		EIF4G2	0.733957	17.098	4.16412	0.000486884	0.0101013	-0.160866
ODF2L	-53.2527	113.055	-7.4225	6.20312e-08	1.23282e-06	1.44166		SNAPC1	-1.01435	7.45887	-4.16328	0.00048784	0.0101099	-0.162754
PPM1K	-1172.87	1648.96	-7.41708	6.28605e-08	1.24791e-06	1.43776		ELOVL6	-0.998642	5.42398	-4.162	0.000489294	0.0101288	-0.165616
TRMT10B	-323.106	999.098	-7.41385	6.33599e-08	1.25441e-06	1.43544		CMAS	-0.816784	8.0877	-4.15966	0.000491971	0.0101561	-0.170861
HSP90AA1	-3089.74	5107.28	-7.41373	6.3378e-08	1.25441e-06	1.43535		UTP23	-0.951373	8.04101	-4.1596	0.000492042	0.0101561	-0.171002
WDR46	-404.649	1536.97	-7.41343	6.34246e-08	1.25441e-06	1.43514		OAT	-0.575411	8.59086	-4.15941	0.000492253	0.0101561	-0.171414
TCEAL1	-143.325	390.815	-7.41315	6.34691e-08	1.25441e-06	1.43493		BRAF	-0.788566	9.79847	-4.15752	0.000494432	0.0101898	-0.175661
IGFN1	155.389	252.516	7.40995	6.39681e-08	1.26287e-06	1.43263		GLRX2	-0.643874	6.30075	-4.15554	0.000496719	0.0102232	-0.180099
RAB3D	2760.55	6050.85	7.40891	6.41314e-08	1.2647e-06	1.43188		GTDC1	-0.969543	9.91221	-4.15516	0.00049715	0.0102232	-0.180934
RSBN1	-176.956	509.896	-7.40647	6.45169e-08	1.2703e-06	1.43012		ATG101	-0.555041	5.68923	-4.15291	0.00049977	0.0102657	-0.185987
BTBD18	19.8814	44.9853	7.40621	6.45577e-08	1.2703e-06	1.42993		KAT2B	-0.873629	12.2282	-4.152	0.000500832	0.0102676	-0.188028
JCAD	-25.057	52.2589	-7.40156	6.5298e-08	1.28237e-06	1.42658		FLYWCH2	-0.56141	5.56652	-4.15188	0.000500966	0.0102676	-0.188286
ABCF3	-457.563	1872.07	-7.40146	6.53147e-08	1.28237e-06	1.4265		ANXA3	-1.91825	5.35118	-4.15041	0.000502685	0.0102879	-0.191581
DDX23	-518.24	1637.52	-7.40011	6.5532e-08	1.28395e-06	1.42553		NDUFS4	-1.08584	9.68095	-4.14962	0.000503612	0.0102879	-0.193352
ZNF551	-183.281	245.218	-7.39967	6.56028e-08	1.28395e-06	1.42521		OR51B4	0.531378	4.65833	4.14962	0.000503615	0.0102879	-0.193357
SLC2A4	20.8497	60.6774	7.39962	6.56109e-08	1.28395e-06	1.42517		ATP8B2	1.40571	8.40009	4.14662	0.000507144	0.0103486	-0.200072
ZNF3	-173.75	601.226	-7.39851	6.57891e-08	1.28499e-06	1.42438		EZH1	0.968215	10.0982	4.14499	0.00050907	0.0103636	-0.203716
JADE2	-264.784	607.116	-7.39839	6.58084e-08	1.28499e-06	1.42429		CLEC4A	-1.24184	11.1119	-4.1449	0.00050918	0.0103636	-0.203924
PDP2	-21.2693	30.0057	-7.39717	6.60056e-08	1.28743e-06	1.42341		HSD17B4	-0.656525	10.1229	-4.14459	0.000509548	0.0103636	-0.204619
TTC36	34.7395	89.8533	7.392	6.68482e-08	1.30245e-06	1.41967		CACNB3	0.375213	4.05435	4.14252	0.000512007	0.0104022	-0.209248
TGS1	-130.72	491.514	-7.38976	6.7217e-08	1.30726e-06	1.41805		C16ORF87	-0.927953	7.27519	-4.1407	0.000514177	0.010427	-0.213314
TRMT5	-26.0827	28.5968	-7.38961	6.72416e-08	1.30726e-06	1.41795		AMER1	0.744715	4.62044	4.14056	0.000514349	0.010427	-0.213636
RBBP7	-625.421	2096.9	-7.3862	6.78064e-08	1.3168e-06	1.41548		ANXA2	-0.8402	18.4982	-4.13753	0.000517998	0.0104896	-0.220433
PRKX	-708.472	1253.53	-7.38324	6.83012e-08	1.32497e-06	1.41334		VAPA	-0.758092	13.2338	-4.13671	0.000518979	0.010498	-0.222252
RFC4	-271.528	588.604	-7.37638	6.94619e-08	1.34602e-06	1.40837		MYSM1	-1.14746	10.0586	-4.13564	0.000520282	0.010513	-0.224663
ZMAT2	957.257	3352.02	7.37517	6.96693e-08	1.34858e-06	1.40749		MDM1	-0.878568	6.20515	-4.13357	0.000522788	0.0105522	-0.229283
SLAMF6	-804.939	1504.88	-7.37289	7.00597e-08	1.35466e-06	1.40584		VPS33A	0.673777	10.5936	4.13288	0.000523639	0.010557	-0.230846
SEPTIN1	-251.358	266.746	-7.37174	7.02578e-08	1.35702e-06	1.405		MRPL46	0.740819	8.68634	4.13245	0.000524161	0.010557	-0.231804
IREB2	-222.535	840.058	-7.3673	7.10284e-08	1.37043e-06	1.40178		SACM1L	-0.839809	11.4128	-4.13165	0.000525135	0.0105652	-0.23359
PHOSPHO2	-99.9659	182.391	-7.36591	7.12725e-08	1.37365e-06	1.40077		RNF7	-0.549824	11.0217	-4.13094	0.000526008	0.0105713	-0.235186
ZAP70	-2089.82	2301.22	-7.36483	7.14608e-08	1.37579e-06	1.39999		RAP1A	-0.728255	13.6719	-4.12934	0.000527973	0.0105947	-0.23877
CTU2	-158.178	368.133	-7.36438	7.1541e-08	1.37585e-06	1.39966		TRIQK	-0.928195	9.25402	-4.12906	0.00052831	0.0105947	-0.239384
TPD52	-85.1955	137.842	-7.36331	7.17283e-08	1.37797e-06	1.39889		C2ORF74	-0.732118	6.09817	-4.12459	0.000533846	0.0106942	-0.249406
MAPK11	8.2787	30.6143	7.36263	7.18497e-08	1.37882e-06	1.39839		ATP11B	-0.986146	7.97048	-4.123	0.000535821	0.0107118	-0.252955
NCAPH2	-79.9733	200.708	-7.36052	7.22224e-08	1.38448e-06	1.39686		KLRF1	-1.9609	9.69309	-4.12296	0.000535876	0.0107118	-0.253053
TMED1	4636.11	8261.78	7.35324	7.35272e-08	1.40785e-06	1.39156		PSMD14	-0.715073	8.06988	-4.12186	0.000537253	0.0107278	-0.25552
WDR76	-34.3933	50.2136	-7.3525	7.36612e-08	1.40785e-06	1.39102		CCDC125	-1.29879	8.30222	-4.12136	0.000537876	0.0107287	-0.256634
TTC37	-150.626	287.48	-7.3524	7.36783e-08	1.40785e-06	1.39095		MRGBP	0.434158	3.81999	4.11979	0.00053985	0.0107565	-0.260156
ITPRIPL1	-19.9274	28.8759	-7.35194	7.37619e-08	1.40794e-06	1.39062		PPM1K	-0.687149	9.2878	-4.11894	0.000540917	0.0107566	-0.262054
P4HA1	-141.465	340.613	-7.34697	7.46688e-08	1.42373e-06	1.387		COL4A2	0.347906	3.9734	4.11852	0.000541449	0.0107566	-0.262999
ZNF711	-29.5929	34.903	-7.34542	7.49552e-08	1.42767e-06	1.38586		TAOK1	-0.8976	13.2357	-4.11841	0.000541588	0.0107566	-0.263245
STAG1	-75.6099	258.127	-7.34475	7.50781e-08	1.42849e-06	1.38538		KANK3	0.370407	5.08927	4.11736	0.000542909	0.0107608	-0.265586
GPD1L	-329.959	1063.33	-7.34043	7.58803e-08	1.44221e-06	1.38223		UPF2	-0.671769	8.9357	-4.11669	0.000543754	0.0107608	-0.267081
LCE6A	65.2075	90.1169	7.33884	7.61779e-08	1.44611e-06	1.38107		EFHD2	-0.708154	13.2275	-4.11647	0.000544031	0.0107608	-0.267572
KIAA2012	13.102	43.4154	7.33847	7.62473e-08	1.44611e-06	1.3808		KLC1	0.567563	10.0353	4.11641	0.000544111	0.0107608	-0.267713
PADI3	40.7623	97.2966	7.33745	7.64387e-08	1.4482e-06	1.38006		TXNDC9	-0.979327	6.72689	-4.11584	0.00054483	0.010763	-0.268982
RBM34	-264.241	917.248	-7.327	7.84314e-08	1.48437e-06	1.37242		PCDH18	-0.442601	3.87396	-4.11541	0.000545379	0.010763	-0.26995
MAPK8IP2	10.0602	27.9507	7.32577	7.86693e-08	1.4873e-06	1.37152		SMIM13	-0.5096	5.46519	-4.11465	0.000546349	0.0107707	-0.271658
DDX31	-24.2496	88.4384	-7.32501	7.88174e-08	1.48852e-06	1.37096		AP3B1	-0.927895	11.4456	-4.11211	0.000549585	0.010823	-0.277334
EML2	-831.219	2651.12	-7.32251	7.93029e-08	1.49572e-06	1.36914		RALB	-0.757434	10.3218	-4.10911	0.000553442	0.0108875	-0.284056
RBP4	41.1864	122.269	7.3219	7.94218e-08	1.49572e-06	1.36869		RSPH3	-0.72522	5.4795	-4.10845	0.000554295	0.0108911	-0.285536
CNOT7	-517.163	2174.4	-7.32176	7.94497e-08	1.49572e-06	1.36859		TCAIM	-0.838001	9.81072	-4.10806	0.000554797	0.0108911	-0.286407
TTLL6	12.5255	34.7294	7.32102	7.95951e-08	1.49688e-06	1.36805		GLB1	1.10677	9.77671	4.10672	0.000556535	0.0109035	-0.289412
GABRG3	28.9323	42.9497	7.31961	7.9872e-08	1.5005e-06	1.36701		TAOK3	-0.713864	11.3326	-4.10667	0.000556598	0.0109035	-0.289521
ZNF317	-672.475	1500.52	-7.31212	8.13601e-08	1.5254e-06	1.36153		ERGIC2	-1.14604	9.94952	-4.1033	0.000560986	0.0109615	-0.297068
SMAD7	-73.1939	99.4175	-7.31208	8.13684e-08	1.5254e-06	1.36149		CCR1	-1.23751	11.7515	-4.10328	0.000561011	0.0109615	-0.297111
TNFAIP8	-701.3	1374.03	-7.31044	8.16963e-08	1.52994e-06	1.3603		MAVS	1.27018	10.398	4.10281	0.000561619	0.0109615	-0.298152
NR1D2	-224.827	332.331	-7.30655	8.24837e-08	1.54307e-06	1.35744		CEBPZ	-0.839228	8.59516	-4.10259	0.000561914	0.0109615	-0.298657
DHODH	-331.826	765.918	-7.3044	8.29236e-08	1.54838e-06	1.35586		EIF3H	-0.616448	16.4501	-4.10094	0.000564082	0.0109818	-0.302358
NAP1L4	-247.534	461.404	-7.30431	8.29409e-08	1.54838e-06	1.3558		ZNF432	-0.874684	6.22786	-4.1005	0.000564653	0.0109818	-0.303331
PEX11A	-40.9248	135.78	-7.30164	8.34887e-08	1.55697e-06	1.35384		MTMR9	-0.727036	7.8881	-4.10045	0.000564728	0.0109818	-0.303457
OR52A5	-122.604	326.508	-7.29715	8.44191e-08	1.57268e-06	1.35054		C1ORF194	0.664049	3.68902	4.09969	0.000565724	0.0109864	-0.305151
TLCD3A	-39.4616	69.1567	-7.29471	8.49268e-08	1.58049e-06	1.34875		PPP1R10	1.04313	9.89259	4.09937	0.000566143	0.0109864	-0.305863
FCF1	-202.405	559.56	-7.29422	8.50309e-08	1.58078e-06	1.34838		PAXBP1	-1.02246	9.15359	-4.09671	0.000569667	0.0110432	-0.311826
UNC50	-480.115	1940.59	-7.29234	8.5426e-08	1.58609e-06	1.347		ZNF394	-1.204	5.70442	-4.09341	0.000574054	0.0111141	-0.319197
LRRC15	22.2278	59.4557	7.29179	8.55414e-08	1.58609e-06	1.3466		NSRP1	-0.78296	7.00916	-4.09307	0.000574518	0.0111141	-0.319974
FEV	8.62181	25.6857	7.29159	8.55835e-08	1.58609e-06	1.34645		CTDSP2	0.964714	11.6087	4.0899	0.000578772	0.0111848	-0.327063
LRIF1	-232.835	583.618	-7.28995	8.59312e-08	1.59089e-06	1.34524		CCNJ	-0.67724	7.55106	-4.08614	0.000583857	0.0112616	-0.335467
PADI1	59.2598	153.31	7.28891	8.61517e-08	1.59299e-06	1.34448		LMAN1	-1.19601	11.2669	-4.0859	0.000584193	0.0112616	-0.33602
IL16	-500.847	854.176	-7.28857	8.62236e-08	1.59299e-06	1.34423		MRPL9	-0.754187	8.68037	-4.08563	0.00058456	0.0112616	-0.336624
GOSR2	-109.952	382.661	-7.2864	8.66859e-08	1.59988e-06	1.34263		TPST2	-0.579145	7.62439	-4.08464	0.00058591	0.0112616	-0.338841
MAGEE1	-26.811	34.258	-7.2846	8.70734e-08	1.60537e-06	1.3413		IFT88	-0.662221	5.96646	-4.08447	0.000586145	0.0112616	-0.339226
ATP10A	-112.07	269.671	-7.28388	8.72285e-08	1.60657e-06	1.34077		HDAC2	-0.730398	9.86488	-4.08405	0.000586706	0.0112616	-0.340145
MICU2	-591.976	1841.32	-7.28326	8.73615e-08	1.60736e-06	1.34032		MCPH1	-0.842559	10.2544	-4.08385	0.000586985	0.0112616	-0.340602
MASP1	27.8639	68.9834	7.27003	9.02611e-08	1.659e-06	1.33056		ANAPC10	-1.12849	8.66457	-4.08329	0.000587748	0.0112647	-0.34185
KDM2B	-96.2626	269.085	-7.26363	9.16986e-08	1.68369e-06	1.32583		MON2	-0.750182	10.8502	-4.08265	0.000588632	0.01127	-0.343293
NUP210	-4740.68	9329.09	-7.26291	9.18624e-08	1.68496e-06	1.3253		CRK	-0.659218	8.86333	-4.08114	0.000590702	0.011298	-0.346666
LDAH	-59.8323	118.651	-7.25826	9.29237e-08	1.70268e-06	1.32186		ATP5PF	-0.528659	17.6868	-4.08061	0.000591439	0.0113005	-0.347864
LRRC8A	-485.389	1109.47	-7.25224	9.43174e-08	1.72458e-06	1.3174		C7ORF25	-0.656333	6.28272	-4.07962	0.000592802	0.0113149	-0.350076
FANCG	-273.589	736.819	-7.25219	9.43281e-08	1.72458e-06	1.31737		AMZ1	0.366254	4.54428	4.07735	0.000595943	0.0113632	-0.355152
PRSS58	29.9187	72.7397	7.25185	9.4409e-08	1.72458e-06	1.31711		ABI1	-0.521647	13.854	-4.07421	0.000600321	0.0114271	-0.362185
SARM1	-132.386	236.82	-7.25089	9.46332e-08	1.72682e-06	1.3164		ITLN2	0.447484	3.37127	4.07406	0.000600523	0.0114271	-0.362509
ZYX	296.225	679.598	7.25049	9.47251e-08	1.72682e-06	1.31611		PSMC3	0.470942	8.42125	4.06931	0.000607208	0.011523	-0.373143
AKAP1	-136.382	315.505	-7.24835	9.52285e-08	1.73423e-06	1.31452		KLHL24	-0.67853	7.84466	-4.06879	0.000607948	0.011523	-0.374313
SBF1	-91.7321	310.443	-7.24524	9.5964e-08	1.74584e-06	1.31221		UBE2H	0.714607	10.9135	4.06861	0.000608197	0.011523	-0.374707
SLC26A5	15.1586	32.9808	7.24302	9.64923e-08	1.75366e-06	1.31056		UBE3A	-0.740845	9.39713	-4.06844	0.000608442	0.011523	-0.375093
MLXIPL	13.3635	25.0266	7.24073	9.70393e-08	1.76181e-06	1.30887		ANKRD50	-0.938053	6.31592	-4.06829	0.000608656	0.011523	-0.375431
TAS2R1	29.4637	94.1355	7.23997	9.72226e-08	1.76335e-06	1.3083		ARL2	0.800988	8.29173	4.06625	0.000611547	0.0115643	-0.379983
METAP1D	-78.8302	134.688	-7.23693	9.79562e-08	1.7719e-06	1.30604		RLN1	0.450433	3.99588	4.06588	0.000612081	0.0115643	-0.380821
TRAPPC2	-579.314	957.875	-7.23691	9.79609e-08	1.7719e-06	1.30603		LRIF1	-0.766955	6.45113	-4.06086	0.000619273	0.0116833	-0.392042
SIRT4	-61.6705	83.5761	-7.23678	9.79919e-08	1.7719e-06	1.30594		USP45	-0.79807	6.0026	-4.06061	0.000619633	0.0116833	-0.392601
RIPOR3	13.0156	32.5099	7.23447	9.85537e-08	1.77847e-06	1.30422		INTS4	-0.678038	8.51863	-4.05686	0.000625079	0.0117689	-0.401005
HTR3A	-18.7966	17.5554	-7.23447	9.85548e-08	1.77847e-06	1.30421		APC	-1.13402	9.76675	-4.05657	0.000625498	0.0117689	-0.401649
C3ORF18	-87.5423	195.462	-7.23324	9.88545e-08	1.78208e-06	1.3033		WDR83	-0.427083	4.80257	-4.05618	0.00062607	0.0117689	-0.402527
CEACAM18	29.6913	75.7534	7.23276	9.89716e-08	1.78239e-06	1.30295		WDR89	-1.08996	8.00343	-4.05531	0.00062734	0.0117808	-0.404472
MAGEH1	-431.581	1097.35	-7.22643	1.00534e-07	1.80805e-06	1.29824		LMO4	-0.693736	8.21027	-4.05193	0.000632295	0.0118619	-0.412029
CARNMT1	-32.8857	84.3659	-7.22581	1.00689e-07	1.80805e-06	1.29778		TAX1BP1	-1.40843	10.2742	-4.05087	0.000633862	0.0118691	-0.414407
ANGEL1	-105.08	250.74	-7.22576	1.007e-07	1.80805e-06	1.29774		MTMR6	-0.795142	9.78366	-4.05081	0.000633954	0.0118691	-0.414545
LBH	-6030.21	6588.53	-7.22471	1.00964e-07	1.81096e-06	1.29696		CDK14	-1.05479	7.6363	-4.04923	0.00063628	0.0118926	-0.418062
DDHD2	-162.522	309.604	-7.2237	1.01216e-07	1.81365e-06	1.29621		HSF2	-0.885949	9.16822	-4.04909	0.000636486	0.0118926	-0.418373
RTL10	-152.141	325.855	-7.22308	1.01372e-07	1.81463e-06	1.29574		CASP3	-0.932593	9.83994	-4.04758	0.00063874	0.0119181	-0.421768
AP4E1	-62.9564	195.144	-7.22223	1.01584e-07	1.81559e-06	1.29511		DNAJC3	-0.767851	11.5958	-4.04731	0.000639133	0.0119181	-0.422359
STAP1	-39.8193	40.5646	-7.22205	1.01629e-07	1.81559e-06	1.29498		CIAO3	-0.415426	5.09655	-4.04681	0.000639877	0.01192	-0.423477
REXO4	-275.055	606.443	-7.22024	1.02086e-07	1.82194e-06	1.29363		KRCC1	-0.677383	7.94819	-4.04392	0.000644202	0.0119886	-0.429945
FRMD6	88.8612	189.43	7.21981	1.02194e-07	1.82203e-06	1.29331		FGL2	-1.3085	15.9659	-4.03749	0.000653919	0.0121573	-0.444322
EWSR1	-278.006	1220.73	-7.21846	1.02536e-07	1.82632e-06	1.29231		OTX1	0.475717	5.02764	4.03668	0.000655155	0.0121615	-0.446135
EIF2S3	-2427.76	6986.77	-7.2175	1.0278e-07	1.82884e-06	1.29159		RBM34	-0.726047	9.60968	-4.03602	0.000656162	0.0121615	-0.447609
OR2C1	36.9091	91.0566	7.21243	1.0408e-07	1.84892e-06	1.28781		SERP1	-0.675833	8.64184	-4.03564	0.000656749	0.0121615	-0.448468
NMUR1	-83.8988	113.081	-7.21229	1.04116e-07	1.84892e-06	1.2877		IQGAP2	-1.32871	11.2496	-4.03563	0.00065676	0.0121615	-0.448484
TRNT1	-94.406	188.193	-7.20916	1.04926e-07	1.8592e-06	1.28537		IFI16	-1.39181	15.1273	-4.03326	0.000660399	0.0122167	-0.45379
CFAP97	-55.3105	78.6203	-7.20893	1.04986e-07	1.8592e-06	1.2852		RFC3	-0.801833	6.76412	-4.03197	0.000662387	0.0122413	-0.456675
KTI12	-387.714	639.919	-7.2083	1.0515e-07	1.8592e-06	1.28473		NSUN3	-0.964246	8.35177	-4.02584	0.000671919	0.0124052	-0.470393
NOLC1	-1139.48	2277.9	-7.20811	1.05198e-07	1.8592e-06	1.28459		ORC5	-0.620614	10.012	-4.02419	0.000674497	0.0124332	-0.474069
DUS3L	-131.456	285.559	-7.20805	1.05216e-07	1.8592e-06	1.28454		CDC42EP3	-0.837308	9.8146	-4.02402	0.000674771	0.0124332	-0.47446
FAM76A	-73.8203	163.013	-7.20705	1.05475e-07	1.86055e-06	1.2838		UROD	-0.722674	7.7898	-4.022	0.000677951	0.0124794	-0.478973
SYT3	70.2352	154.554	7.20696	1.05501e-07	1.86055e-06	1.28372		IL1RAP	-1.52961	8.12224	-4.01867	0.000683229	0.0125641	-0.486418
TLR4	1139.23	1808.01	7.20555	1.05868e-07	1.86518e-06	1.28267		SLC17A1	-0.426117	3.688	-4.01809	0.000684152	0.0125687	-0.487714
UNG	-195.034	490.544	-7.20334	1.0645e-07	1.87357e-06	1.28102		AIF1L	0.321696	4.78033	4.01611	0.000687314	0.0126143	-0.49214
ELK4	-383.67	931.374	-7.20128	1.06995e-07	1.88131e-06	1.27948		BIN3	-0.744946	8.11665	-4.01471	0.000689561	0.0126431	-0.495274
VRK1	-119.213	269.43	-7.19815	1.07827e-07	1.89367e-06	1.27714		XPO4	-0.486928	9.71783	-4.01351	0.000691493	0.012666	-0.497959
CYP2C18	74.577	170.225	7.19785	1.07909e-07	1.89367e-06	1.27692		LAMP2	-0.740396	12.3795	-4.01245	0.000693207	0.0126842	-0.500336
BAG2	-93.3605	190.13	-7.19675	1.08203e-07	1.89538e-06	1.2761		ESCO1	-1.1566	8.25084	-4.01205	0.000693847	0.0126842	-0.501222
ACTL6B	26.9488	51.6361	7.19669	1.08219e-07	1.89538e-06	1.27605		PSMA4	-0.909103	11.6782	-4.01108	0.000695412	0.0127003	-0.503384
DIMT1	-254.317	631.862	-7.19589	1.08433e-07	1.89726e-06	1.27545		HELQ	-0.600878	6.7809	-4.00639	0.000703059	0.0128274	-0.513881
CECR2	8.88053	29.2277	7.1949	1.087e-07	1.90007e-06	1.27471		MTRR	-0.803697	10.5724	-4.00507	0.000705224	0.0128449	-0.516832
PRMT1	-848.233	2770.37	-7.19388	1.08976e-07	1.90303e-06	1.27395		PABPC3	0.4779	10.3713	4.00457	0.000706042	0.0128449	-0.517945
ZNF570	-23.2856	62.1367	-7.19242	1.0937e-07	1.90805e-06	1.27286		SLC15A4	-0.899299	12.5737	-4.00454	0.000706088	0.0128449	-0.518007
MTERF4	-122.274	274.588	-7.19082	1.09804e-07	1.91375e-06	1.27166		EDDM3A	0.510822	4.80102	4.00218	0.000709976	0.0128938	-0.523277
A2M	10.8967	27.1742	7.18922	1.10242e-07	1.91544e-06	1.27046		EEF1E1-BLOC1S5	-0.691231	6.51164	-4.00207	0.000710161	0.0128938	-0.523528
NUP107	-540.665	1415.43	-7.18905	1.10289e-07	1.91544e-06	1.27033		SRBD1	-0.851093	8.54844	-3.99976	0.000714003	0.0129497	-0.528706
ZNF275	-16.3546	23.5889	-7.18891	1.10327e-07	1.91544e-06	1.27023		RNF2	-0.72568	10.0281	-3.99937	0.000714637	0.0129497	-0.529557
SFTPB	20.0026	66.1569	7.1889	1.1033e-07	1.91544e-06	1.27022		ATP6V1E1	-0.841192	11.4533	-3.99865	0.00071584	0.0129589	-0.531172
LANCL1	-212.644	406.699	-7.18509	1.11377e-07	1.93172e-06	1.26736		REST	-0.933108	9.39865	-3.99797	0.000716973	0.0129668	-0.532689
BIVM	-78.563	149.633	-7.18431	1.11592e-07	1.93357e-06	1.26678		C3ORF38	-0.872613	8.59902	-3.99627	0.000719822	0.0130057	-0.536495
EARS2	-25.7463	36.5605	-7.18104	1.12501e-07	1.94744e-06	1.26433		NDUFB5	-0.762865	11.5006	-3.99517	0.000721665	0.0130264	-0.53895
BLOC1S4	-106.579	484.038	-7.18012	1.12759e-07	1.95001e-06	1.26364		IFNA8	0.533119	4.17978	3.99385	0.000723895	0.013054	-0.54191
ZNF41	-81.6739	245.205	-7.1797	1.12874e-07	1.95011e-06	1.26333		TMEM97	-0.600335	4.81181	-3.99198	0.000727044	0.0130904	-0.546076
RBM15	-337.98	879.905	-7.17702	1.13628e-07	1.96055e-06	1.26131		ZNF451	-0.782729	11.5509	-3.99182	0.000727323	0.0130904	-0.546443
CCDC60	38.3508	78.2927	7.17677	1.13698e-07	1.96055e-06	1.26113		NEK7	-1.0986	11.2896	-3.99101	0.000728687	0.0131023	-0.548242
SUPT3H	-77.0729	142.498	-7.17049	1.15486e-07	1.98794e-06	1.25641		CEP350	-1.28269	9.07998	-3.99009	0.000730255	0.0131178	-0.550304
GDAP1	-20.0952	30.7185	-7.1704	1.15509e-07	1.98794e-06	1.25634		SGK1	-1.642	12.0301	-3.98908	0.000731979	0.0131361	-0.552567
TGM3	-74.7151	85.0642	-7.16891	1.15938e-07	1.99082e-06	1.25522		VEZT	-0.767973	8.15593	-3.98805	0.000733743	0.0131525	-0.554876
ACTC1	8.89651	25.0113	7.16888	1.15947e-07	1.99082e-06	1.2552		ETFRF1	-1.00981	6.83656	-3.98759	0.000734525	0.0131525	-0.555898
ALKBH5	-199.287	763.727	-7.16866	1.16011e-07	1.99082e-06	1.25503		TMEM126B	-1.07219	9.20189	-3.98704	0.000735471	0.0131525	-0.557133
KHDC1L	25.0744	49.5338	7.166	1.16778e-07	2.00042e-06	1.25304		APC2	0.336897	4.23839	3.98689	0.000735718	0.0131525	-0.557456
CCT2	-735.607	1616.67	-7.16594	1.16795e-07	2.00042e-06	1.25299		RAB12	0.714501	8.01805	3.98546	0.000738183	0.0131839	-0.560665
POTEG	61.0904	134.079	7.16385	1.17404e-07	2.00893e-06	1.25142		CCDC71L	-0.48566	3.43899	-3.98431	0.00074016	0.0132065	-0.563231
SCMH1	-41.9161	74.6003	-7.16309	1.17624e-07	2.00958e-06	1.25085		ATF3	-1.26787	4.559	-3.98345	0.000741647	0.0132203	-0.565157
PARVA	25.0043	54.2611	7.16295	1.17668e-07	2.00958e-06	1.25074		OSGIN2	-1.34782	8.91498	-3.98282	0.000742723	0.0132269	-0.566549
PDIK1L	-147.726	435.657	-7.16162	1.18056e-07	2.01428e-06	1.24974		VIRMA	-0.713597	9.39421	-3.98212	0.000743931	0.0132353	-0.568108
ZNF136	-68.1214	86.627	-7.15874	1.18903e-07	2.0268e-06	1.24757		HPN	-0.347613	3.54046	-3.98173	0.000744617	0.0132353	-0.568992
GRB2	1179.59	4662.82	7.15353	1.20451e-07	2.05123e-06	1.24365		CACYBP	-0.597082	11.7979	-3.98116	0.000745606	0.0132402	-0.570266
C17ORF80	-84.0404	211.824	-7.15196	1.20923e-07	2.0573e-06	1.24246		RFC4	-0.747559	8.97269	-3.97676	0.000753287	0.0133638	-0.580099
PDCD11	-47.2892	92.3312	-7.15047	1.21369e-07	2.06293e-06	1.24134		GNL2	-0.977224	7.36734	-3.97591	0.000754783	0.0133776	-0.582002
MED21	-143.806	340.941	-7.14994	1.2153e-07	2.0637e-06	1.24094		LRRFIP1	-0.939658	9.89377	-3.97006	0.000765135	0.0135482	-0.59507
RBFA	-72.3431	88.543	-7.14938	1.21701e-07	2.06463e-06	1.24051		OSBPL11	-0.706989	10.1731	-3.96694	0.000770718	0.0136102	-0.602044
TMEM35B	1640.98	6786.1	7.14873	1.21898e-07	2.06601e-06	1.24002		PRPF38B	-0.731475	7.93045	-3.9669	0.000770782	0.0136102	-0.602124
OR2B6	129.675	221.399	7.14512	1.22996e-07	2.08264e-06	1.2373		BAG2	-0.736142	7.17383	-3.96687	0.00077083	0.0136102	-0.602184
RRP1B	-266.142	774.775	-7.14446	1.23196e-07	2.08406e-06	1.2368		PLEK2	0.541608	3.8338	3.96298	0.000777848	0.0137211	-0.610877
SLITRK6	21.5801	46.4338	7.14376	1.2341e-07	2.08569e-06	1.23628		ZC3H12A	-0.874358	8.31668	-3.96228	0.000779119	0.0137305	-0.612443
ITPR1	-58.4688	131.556	-7.14256	1.2378e-07	2.08937e-06	1.23537		SNRNP48	-0.902103	7.95433	-3.96058	0.000782216	0.013772	-0.616248
SRSF3	-2196.02	6188.09	-7.14219	1.23892e-07	2.08937e-06	1.23509		AGO1	0.863231	10.4265	3.95702	0.000788726	0.0138735	-0.624197
ACOT4	-61.8255	93.5783	-7.14191	1.23979e-07	2.08937e-06	1.23488		MARCKS	-0.883014	8.93082	-3.95469	0.000793013	0.0139358	-0.629397
NMS	14.0503	31.1878	7.13095	1.27404e-07	2.14508e-06	1.22659		CHCHD2	-0.69402	10.4679	-3.95387	0.000794522	0.0139491	-0.631219
ABCF1	-599.403	2614.5	-7.13033	1.27599e-07	2.14633e-06	1.22613		RAB8B	-0.86989	13.0912	-3.95171	0.000798533	0.0140063	-0.63605
ZDHHC14	-80.9388	141.383	-7.12733	1.28554e-07	2.16037e-06	1.22386		HSPA4	-0.755847	8.83372	-3.95059	0.000800624	0.0140298	-0.638557
SERPINA11	18.9524	62.6361	7.1263	1.28886e-07	2.16264e-06	1.22307		GABARAPL1	-1.20446	10.6366	-3.95007	0.000801582	0.0140333	-0.639704
ADAM28	-363.443	529.748	-7.12616	1.28932e-07	2.16264e-06	1.22297		ITPRIP	-1.10212	6.34504	-3.94793	0.000805601	0.0140904	-0.6445
MRPS25	-68.3292	103.778	-7.12372	1.29716e-07	2.17375e-06	1.22112		MIGA1	-0.774632	8.10957	-3.94639	0.000808485	0.0141276	-0.647927
CRB1	106.753	168.357	7.12319	1.29887e-07	2.17457e-06	1.22072		PRXL2C	-0.633959	8.95571	-3.94587	0.000809465	0.0141315	-0.649088
CIAPIN1	-95.2317	226.511	-7.11893	1.31272e-07	2.19569e-06	1.21749		C12ORF4	-0.82891	8.09502	-3.94433	0.000812374	0.014169	-0.652528
GXYLT1	-118.973	305.293	-7.11572	1.32324e-07	2.21122e-06	1.21505		PLAG1	-0.955617	5.05383	-3.94329	0.000814346	0.0141901	-0.654854
ACTR6	-105.625	182.61	-7.11372	1.32983e-07	2.22016e-06	1.21354		ACAT1	-0.68284	7.33724	-3.94214	0.000816522	0.0142006	-0.657413
PRR5L	-239.095	372.654	-7.11085	1.33938e-07	2.23401e-06	1.21136		CCDC82	-1.38434	9.13107	-3.94192	0.000816945	0.0142006	-0.657909
PCNT	-795.287	1532.35	-7.11026	1.34132e-07	2.23516e-06	1.21092		SAR1A	-0.853573	13.1296	-3.94167	0.00081743	0.0142006	-0.658478
EGFL6	11.8472	23.3284	7.10928	1.34462e-07	2.23856e-06	1.21017		ARMC8	-0.816324	13.4622	-3.94099	0.000818716	0.0142006	-0.659986
LLGL2	-436.576	864.199	-7.10666	1.35339e-07	2.2499e-06	1.20818		SDHA	0.528163	8.96692	3.94096	0.000818766	0.0142006	-0.660044
TRIB2	-1208.07	1865.47	-7.1065	1.35395e-07	2.2499e-06	1.20806		HSPA8	-0.536533	18.294	-3.93976	0.000821073	0.0142273	-0.662742
BBX	-405.417	840.182	-7.10562	1.35691e-07	2.25272e-06	1.20739		MYH11	0.581721	3.83776	3.93766	0.000825082	0.0142835	-0.667413
MAB21L4	18.76	59.8286	7.10411	1.36204e-07	2.25913e-06	1.20624		RSF1	-1.04543	9.9343	-3.93644	0.000827439	0.0142987	-0.670147
DDX24	-264.768	675.727	-7.10335	1.3646e-07	2.25948e-06	1.20567		TMEM230	-0.56603	13.6128	-3.93641	0.000827493	0.0142987	-0.670211
FGF10	11.7237	24.9039	7.10324	1.36498e-07	2.25948e-06	1.20558		DEFB4B	-0.398924	3.45478	-3.93596	0.000828358	0.0143003	-0.671212
ABCC8	9.78389	27.1065	7.1028	1.36648e-07	2.25948e-06	1.20525		ZMAT5	-0.465864	5.76318	-3.93468	0.00083084	0.0143299	-0.674081
MORF4L2	-115.538	226.2	-7.10248	1.36756e-07	2.25948e-06	1.205		GLRX	-0.751121	13.3462	-3.93395	0.000832244	0.0143408	-0.6757
SPATA31D1	18.3617	49.2655	7.10218	1.36857e-07	2.25948e-06	1.20478		AP4E1	-0.684627	8.21417	-3.92949	0.000840938	0.0144645	-0.685662
RNF168	42.7239	172.518	7.10069	1.37368e-07	2.2658e-06	1.20364		TLR2	-1.46741	7.26381	-3.92947	0.000840977	0.0144645	-0.685708
BOLA3	-250.857	738.914	-7.09998	1.3761e-07	2.26771e-06	1.2031		ITSN1	-0.668432	5.85089	-3.92873	0.000842417	0.0144759	-0.687347
GIPC2	16.6031	35.917	7.09959	1.37744e-07	2.26781e-06	1.20281		RHOB	-1.77535	9.56759	-3.92827	0.000843326	0.0144781	-0.688381
IL13	30.0813	82.1765	7.09178	1.40452e-07	2.30813e-06	1.19685		ANO8	0.440175	6.56851	3.92686	0.000846106	0.0145125	-0.691536
RPA2	-1630.46	4314.2	-7.09173	1.40467e-07	2.30813e-06	1.19682		ISY1	-0.578479	8.82789	-3.9254	0.000848979	0.0145483	-0.694786
HIPK4	17.4101	47.991	7.09141	1.4058e-07	2.30813e-06	1.19658		CKAP4	-0.915871	8.78758	-3.9241	0.000851554	0.014579	-0.697689
BCAR1	12.4378	37.9321	7.09051	1.40894e-07	2.31116e-06	1.19589		CPD	-0.706378	10.691	-3.92321	0.000853313	0.0145917	-0.699667
MAGEA11	5.91025	12.6139	7.08679	1.42208e-07	2.33057e-06	1.19305		CNOT7	-0.666255	12.6462	-3.92294	0.00085386	0.0145917	-0.700282
GATAD2A	-399.093	1577.03	-7.08061	1.44414e-07	2.36455e-06	1.18834		SRP14	-0.669893	13.6365	-3.92207	0.000855597	0.0146079	-0.702229
ACSS2	252.839	849.021	7.07988	1.44677e-07	2.36644e-06	1.18779		SLC25A40	-0.516155	10.928	-3.9205	0.000858715	0.0146477	-0.705717
NEK8	-23.1608	41.9634	-7.07956	1.44795e-07	2.36644e-06	1.18754		CEACAM1	-1.3429	6.72037	-3.9192	0.000861321	0.0146779	-0.708621
ACTL7B	11.6735	34.6324	7.07819	1.45287e-07	2.37231e-06	1.1865		ID1	-0.81555	3.23965	-3.91883	0.000862063	0.0146779	-0.709446
MAPRE2	-169.821	477.875	-7.07487	1.46497e-07	2.3862e-06	1.18396		ABRAXAS2	-0.799422	9.72997	-3.91777	0.000864203	0.0147009	-0.711823
TMEM259	-1225.46	3397.24	-7.07481	1.46519e-07	2.3862e-06	1.18391		BRD8	-0.682755	8.29703	-3.91729	0.000865167	0.0147039	-0.712892
TXK	-401.421	318.214	-7.07442	1.46659e-07	2.3862e-06	1.18362		ANKDD1B	0.655681	4.47863	3.91548	0.00086881	0.0147523	-0.71692
PGAM5	-287.095	978.131	-7.07439	1.46672e-07	2.3862e-06	1.18359		SENP6	-0.950537	11.2166	-3.91421	0.00087139	0.0147763	-0.719761
DNAJC9	-1334.64	3396.58	-7.07334	1.47055e-07	2.39024e-06	1.18279		DICER1	-0.946076	9.51401	-3.914	0.000871811	0.0147763	-0.720225
CAAP1	-37.6903	72.82	-7.07132	1.47798e-07	2.40014e-06	1.18125		ODF3B	-0.899361	5.59121	-3.91205	0.000875779	0.0148199	-0.724577
P4HA2	75.733	155.081	7.07083	1.47979e-07	2.40089e-06	1.18087		GOLT1B	-0.740368	9.9449	-3.91166	0.000876585	0.0148199	-0.725458
CD96	-104.871	128.049	-7.06839	1.48882e-07	2.41335e-06	1.17901		NCK1	-0.647691	11.235	-3.91156	0.000876769	0.0148199	-0.72566
TYSND1	-80.2989	228.241	-7.06722	1.49316e-07	2.41819e-06	1.17811		DSN1	-0.82767	6.62866	-3.91005	0.000879876	0.0148589	-0.72905
TMEM72	21.0725	86.6899	7.06207	1.51248e-07	2.44726e-06	1.17417		SLC25A32	-0.717169	10.3754	-3.90903	0.000881961	0.0148806	-0.731318
CHRM3	34.3997	86.6641	7.06158	1.51434e-07	2.44804e-06	1.17379		ZDHHC21	-0.922547	8.21695	-3.90723	0.000885658	0.0149171	-0.735328
STAMBPL1	-143.67	196.297	-7.05307	1.54685e-07	2.49834e-06	1.16727		GTF2IRD2	-0.578947	9.22099	-3.9072	0.000885726	0.0149171	-0.735401
S100PBP	-136.996	335.654	-7.05184	1.55159e-07	2.50373e-06	1.16633		ZNF354A	-0.707995	5.55658	-3.90613	0.000887936	0.0149408	-0.737789
SRFBP1	-61.0154	135.772	-7.05006	1.5585e-07	2.5126e-06	1.16496		KBTBD2	-0.876499	10.2379	-3.90316	0.000894094	0.0150193	-0.744413
PRSS12	14.3117	44.4245	7.04902	1.56255e-07	2.51562e-06	1.16417		BTD	-0.837136	6.46978	-3.9031	0.00089422	0.0150193	-0.744547
HYOU1	-56.4611	166.697	-7.04886	1.56319e-07	2.51562e-06	1.16404		CYB5B	-0.711966	9.97585	-3.90052	0.00089961	0.0150882	-0.750306
KCNB2	5.99787	18.7128	7.04812	1.56606e-07	2.51796e-06	1.16348		COX18	-0.3602	7.92685	-3.90036	0.000899938	0.0150882	-0.750656
DNAH1	-55.5686	50.5014	-7.04678	1.57132e-07	2.52415e-06	1.16245		EBNA1BP2	-0.366029	7.1405	-3.89701	0.000906974	0.0151924	-0.758118
MTMR1	-377.893	972.805	-7.03767	1.60749e-07	2.57993e-06	1.15545		DYNLT3	-0.629025	5.96902	-3.89653	0.00090799	0.0151941	-0.759191
COQ4	-167.016	499.224	-7.0336	1.62389e-07	2.60391e-06	1.15232		RPL39	0.807439	17.8287	3.89619	0.000908705	0.0151941	-0.759945
PNN	-562.675	858.586	-7.0323	1.62918e-07	2.60845e-06	1.15132		EMC9	0.350094	3.13125	3.89548	0.000910221	0.0152016	-0.761543
STKLD1	11.5027	24.8111	7.03219	1.62964e-07	2.60845e-06	1.15123		NECAP1	-0.674693	7.79356	-3.89521	0.000910786	0.0152016	-0.762137
MED10	-122.006	282.786	-7.03165	1.63182e-07	2.6096e-06	1.15082		EVI5	-0.914823	8.43512	-3.89415	0.000913031	0.0152254	-0.764496
SAV1	-146.433	299.39	-7.03121	1.63364e-07	2.61017e-06	1.15047		ERCC5	-0.552736	11.1277	-3.89365	0.000914094	0.0152294	-0.76561
PCDHA9	12.5958	33.7015	7.03076	1.63546e-07	2.61075e-06	1.15013		GK	-1.38463	7.47828	-3.89312	0.000915231	0.0152347	-0.766801
ANKS3	-426.795	881.788	-7.02885	1.64329e-07	2.62089e-06	1.14866		CD46	-0.873559	13.2184	-3.88977	0.000922398	0.0153403	-0.774275
TSHZ1	-255.797	670.754	-7.02647	1.65308e-07	2.63415e-06	1.14683		NCOA4	-0.514433	15.6527	-3.88775	0.000926739	0.0153988	-0.778774
ARHGEF16	43.2017	124.195	7.02523	1.65822e-07	2.63999e-06	1.14587		GORAB	-0.876038	6.24788	-3.88506	0.000932556	0.015469	-0.784768
RHOF	-225.34	426.043	-7.02411	1.66288e-07	2.64481e-06	1.14501		ALCAM	-1.11387	7.68671	-3.88379	0.000935329	0.015469	-0.787613
DPH5	-121.853	258.317	-7.02379	1.66421e-07	2.64481e-06	1.14476		CCNT2	-0.778419	12.6972	-3.883	0.000937047	0.015469	-0.789371
ACADSB	-61.8207	164.007	-7.02177	1.67262e-07	2.65581e-06	1.14321		FCAR	-1.30555	9.33149	-3.88284	0.000937382	0.015469	-0.789713
COG2	-193.089	415.678	-7.02134	1.67444e-07	2.65633e-06	1.14287		LIPT1	-0.612615	5.86847	-3.88281	0.000937469	0.015469	-0.789802
KRTAP12-3	32.524	67.0981	7.02036	1.67852e-07	2.66044e-06	1.14212		PRMT9	-0.730475	6.65662	-3.88226	0.000938668	0.015469	-0.791027
SELL	8272.24	17914.7	7.01901	1.68422e-07	2.6671e-06	1.14107		GNG10	-0.88543	5.0905	-3.88219	0.000938801	0.015469	-0.791163
NCS1	88.0257	192.637	7.01808	1.68813e-07	2.67093e-06	1.14036		HTATSF1	-0.747712	9.32735	-3.88186	0.000939523	0.015469	-0.791899
KPNA5	-448.565	984.075	-7.01763	1.69003e-07	2.67156e-06	1.14001		SLC66A2	-0.928678	6.31764	-3.88154	0.000940238	0.015469	-0.792627
NODAL	8.1159	18.3207	7.01646	1.695e-07	2.67705e-06	1.13911		SCMH1	0.585659	5.85235	3.88137	0.000940595	0.015469	-0.792992
CARD11	-1183.66	1621	-7.01553	1.69892e-07	2.68088e-06	1.13839		CHPT1	-0.981891	9.45388	-3.88131	0.000940739	0.015469	-0.793138
ACSL1	25971.9	25914.7	7.01333	1.70828e-07	2.69326e-06	1.1367		ANP32E	-0.634179	6.4503	-3.88122	0.000940939	0.015469	-0.793341
TFB1M	-122.917	329.436	-7.01154	1.71596e-07	2.70298e-06	1.13531		LSM8	-0.966802	9.91721	-3.8807	0.00094208	0.0154741	-0.794503
SCRN1	-153.223	415.699	-7.01046	1.72061e-07	2.70365e-06	1.13448		MAPK1	-0.482355	13.6712	-3.88009	0.000943419	0.0154824	-0.795864
LUC7L3	-840.251	2533.78	-7.01041	1.72081e-07	2.70365e-06	1.13444		TASOR	-1.162	13.2152	-3.87945	0.000944824	0.015486	-0.797289
VAMP5	4374.31	5815.53	7.01011	1.7221e-07	2.70365e-06	1.13421		TLR7	-1.5263	10.5074	-3.87923	0.000945302	0.015486	-0.797773
NOL6	-440.122	1033.47	-7.00971	1.72383e-07	2.70365e-06	1.1339		TPGS2	0.552577	11.0751	3.87372	0.000957493	0.0156719	-0.810048
BNC2	-32.8634	41.0122	-7.00968	1.72396e-07	2.70365e-06	1.13387		PTPN2	-0.751846	11.7295	-3.87277	0.000959623	0.015693	-0.812176
POLR1E	-252.544	545.295	-7.00797	1.73134e-07	2.71191e-06	1.13255		EIF2AK2	-1.97621	11.5195	-3.86944	0.000967094	0.0157948	-0.819604
ZNF432	-63.0727	120.14	-7.00776	1.73227e-07	2.71191e-06	1.13239		ZNF337	0.580181	5.6399	3.86923	0.000967548	0.0157948	-0.820053
HNRNPA3	-597.986	945.482	-7.00385	1.74928e-07	2.73379e-06	1.12937		CRNKL1	-0.712699	8.06875	-3.86878	0.000968577	0.0157977	-0.821071
PARP11	-133.504	378.844	-7.00385	1.74931e-07	2.73379e-06	1.12936		PGPEP1L	0.425691	4.29308	3.86797	0.000970391	0.0158135	-0.822863
ITGB7	-1100.58	2014.62	-7.0016	1.75915e-07	2.74676e-06	1.12763		LGALS8	-0.831669	11.7787	-3.86731	0.000971889	0.0158226	-0.824341
SNCAIP	33.0796	86.797	7.00029	1.76495e-07	2.75341e-06	1.12661		NFKBIE	-0.687824	5.59132	-3.86685	0.000972933	0.0158226	-0.82537
PRPF39	-414.329	848.989	-6.99989	1.7667e-07	2.75374e-06	1.1263		FGFR1OP2	-1.20664	10.5702	-3.86635	0.000974056	0.0158226	-0.826474
PAIP2B	-12.3737	15.4898	-6.99704	1.77935e-07	2.77104e-06	1.1241		LRRC57	-0.309394	7.20431	-3.86622	0.000974355	0.0158226	-0.826768
BARHL1	22.2731	61.5006	6.9962	1.78309e-07	2.77444e-06	1.12345		LACC1	-1.00332	6.1561	-3.86406	0.000979267	0.0158885	-0.831584
RTN4RL2	65.1682	197.661	6.99436	1.79133e-07	2.78483e-06	1.12202		PPTC7	-0.625363	9.39913	-3.86297	0.000981757	0.0159151	-0.834016
GORAB	-81.7295	224.168	-6.994	1.79297e-07	2.78495e-06	1.12174		PCNX4	-0.775185	9.53392	-3.8617	0.000984655	0.0159369	-0.836839
PBRM1	-287.26	848.136	-6.9922	1.80104e-07	2.79505e-06	1.12035		THOC5	0.941181	10.7646	3.86159	0.00098492	0.0159369	-0.837097
ORC2	-174.897	696.801	-6.99167	1.80343e-07	2.79633e-06	1.11994		SARDH	0.450197	5.13365	3.86126	0.00098567	0.0159369	-0.837826
LHB	20.4522	48.9604	6.98839	1.81832e-07	2.81697e-06	1.11739		NAA35	-0.751369	9.98879	-3.86064	0.000987083	0.0159458	-0.839197
TMEM97	-272.1	532.781	-6.98697	1.8248e-07	2.82456e-06	1.11629		PLEKHA6	-0.3827	5.1289	-3.85953	0.000989642	0.0159733	-0.841677
HMG20A	-160.965	432.189	-6.98058	1.85421e-07	2.8676e-06	1.11134		SULT1B1	-1.14865	8.41058	-3.85904	0.000990772	0.0159777	-0.842769
GEMIN7	25.5602	115.613	6.97924	1.86045e-07	2.87475e-06	1.11029		CA4	-0.326083	3.41709	-3.85805	0.000993061	0.0160007	-0.844979
EHMT1	-62.4402	140.863	-6.97811	1.86574e-07	2.88044e-06	1.10941		PCDHB12	0.633767	5.17244	3.85626	0.000997198	0.0160439	-0.84896
LGMN	-254.105	374	-6.97664	1.8726e-07	2.88621e-06	1.10828		XPNPEP3	-0.94894	5.17506	-3.85615	0.000997461	0.0160439	-0.849213
VPS26C	-992.602	3982.06	-6.97662	1.87271e-07	2.88621e-06	1.10826		NIFK	-0.789621	11.569	-3.85459	0.00100109	0.0160883	-0.85269
MRPL32	-281.188	544.57	-6.97614	1.87493e-07	2.88714e-06	1.10789		KNTC1	-1.00652	5.4543	-3.85275	0.00100537	0.0161431	-0.856772
TAX1BP1	875.784	3226.34	6.97428	1.88369e-07	2.89812e-06	1.10644		URM1	-0.801641	6.8568	-3.85222	0.00100662	0.0161493	-0.857967
POLG2	-274.274	725.464	-6.97274	1.89101e-07	2.90688e-06	1.10524		CD36	-1.44042	15.36	-3.85184	0.00100751	0.0161496	-0.858809
JAK3	800.236	1608.83	6.97198	1.8946e-07	2.90989e-06	1.10465		SYS1-DBNDD2	-0.677504	5.12441	-3.85107	0.00100931	0.0161646	-0.860521
TRAF4	-388.206	590.164	-6.97092	1.89961e-07	2.91508e-06	1.10383		ISY1-RAB43	-0.59383	8.11915	-3.84893	0.00101436	0.0162315	-0.8653
ARHGEF7	-144.339	268.24	-6.97025	1.90285e-07	2.91754e-06	1.1033		EAF1	-0.659234	7.95219	-3.84852	0.00101532	0.0162329	-0.866204
BMPR1A	-35.3103	43.0659	-6.96759	1.91554e-07	2.93448e-06	1.10124		PCMTD1	-1.2864	13.3676	-3.84725	0.00101833	0.016267	-0.869037
COX8A	7731.13	24301.2	6.96658	1.92041e-07	2.93942e-06	1.10045		NSL1	-0.700623	9.20941	-3.84644	0.00102023	0.0162835	-0.870825
PSMB3	2788.27	8017.44	6.966	1.92322e-07	2.94119e-06	1.1		ABHD17A	-0.777152	7.5931	-3.84539	0.00102273	0.0163094	-0.873168
KPNA2	-359.801	699.282	-6.96194	1.94287e-07	2.9687e-06	1.09684		CTR9	-0.787861	10.0738	-3.84361	0.00102698	0.0163631	-0.877136
RHOH	-971.212	1271.19	-6.96095	1.94773e-07	2.97357e-06	1.09606		FAM13B	-0.76261	9.31063	-3.84307	0.00102827	0.0163641	-0.878336
BCAM	33.6922	105.902	6.96026	1.95107e-07	2.97613e-06	1.09553		RANBP6	-0.891789	7.31564	-3.84285	0.0010288	0.0163641	-0.878836
MTAP	-73.3494	144.034	-6.95849	1.95975e-07	2.98682e-06	1.09415		YAF2	-0.773849	8.86047	-3.84222	0.0010303	0.016374	-0.880229
MTA1	-495.366	1115.9	-6.95732	1.96549e-07	2.98909e-06	1.09324		SRSF11	-1.04841	12.5901	-3.84108	0.00103304	0.0164035	-0.882769
PIGW	-38.5522	54.9917	-6.95707	1.96676e-07	2.98909e-06	1.09304		NECAB3	0.41008	7.14509	3.83988	0.00103594	0.0164355	-0.885453
MOGS	-132.105	416.517	-6.95669	1.96863e-07	2.98909e-06	1.09274		TMEM33	-0.685486	10.9069	-3.8369	0.00104314	0.0165356	-0.892081
HELB	-169.946	257.338	-6.95652	1.96947e-07	2.98909e-06	1.09261		GUK1	-0.63131	9.5419	-3.8362	0.00104483	0.0165483	-0.89363
RIPPLY2	9.9273	21.3718	6.95649	1.96962e-07	2.98909e-06	1.09259		SAMD9	-1.8965	11.1025	-3.83129	0.00105684	0.0167217	-0.904569
HCFC2	-37.3534	109.655	-6.9552	1.97596e-07	2.99379e-06	1.09159		CASC3	1.06183	12.6385	3.83083	0.00105797	0.0167217	-0.905597
CCL25	30.3533	80.4033	6.95472	1.97838e-07	2.99379e-06	1.09121		P4HA1	-0.791611	9.43415	-3.83016	0.00105962	0.0167217	-0.907086
CD247	-7845.76	12498.4	-6.95471	1.97843e-07	2.99379e-06	1.0912		CHAC2	-0.668215	4.45668	-3.82979	0.00106054	0.0167217	-0.907918
RGS8	8.22751	19.138	6.95419	1.98101e-07	2.99379e-06	1.09079		HSPA9	-0.551546	11.5343	-3.82976	0.00106062	0.0167217	-0.907986
PPIL3	-405.982	994.94	-6.95417	1.9811e-07	2.99379e-06	1.09078		PSMD12	-0.583559	8.78848	-3.82953	0.00106116	0.0167217	-0.908481
ZNF382	-8.56684	9.48155	-6.95368	1.98351e-07	2.9949e-06	1.0904		NAMPT	-3.15626	10.5195	-3.82697	0.00106751	0.0168021	-0.91419
SUGCT	39.3071	120.389	6.95158	1.99398e-07	3.00817e-06	1.08876		SLC8A2	0.358588	4.19868	3.82649	0.00106871	0.0168021	-0.915258
RASA2	-364.928	1115.6	-6.95083	1.99778e-07	3.01135e-06	1.08817		CPNE8	-0.946008	11.8453	-3.82638	0.00106898	0.0168021	-0.915501
LIN52	-196.345	658.714	-6.94964	2.00372e-07	3.01775e-06	1.08725		SUPT16H	-0.718121	11.5058	-3.82593	0.0010701	0.0168056	-0.916509
FGD4	203.313	444.959	6.94611	2.02155e-07	3.04204e-06	1.08449		ATXN3	-0.780049	7.91773	-3.82436	0.00107401	0.0168527	-0.919996
NPHS1	13.5614	33.174	6.94479	2.02827e-07	3.04959e-06	1.08346		VAMP7	-1.13793	10.9397	-3.82381	0.00107539	0.0168601	-0.921222
WDR36	-102.966	353.524	-6.94021	2.05168e-07	3.08219e-06	1.07988		ATG5	-0.89409	8.28506	-3.82182	0.00108036	0.0169073	-0.925642
TAF10	1679.13	7681.24	6.93785	2.0639e-07	3.09793e-06	1.07803		LPCAT2	-1.4302	13.9116	-3.82165	0.00108079	0.0169073	-0.926018
NAE1	-973.688	1754.8	-6.93369	2.08557e-07	3.12782e-06	1.07478		OR12D2	-0.411062	3.20918	-3.82152	0.00108113	0.0169073	-0.926316
GCN1	-311.507	1058.79	-6.93333	2.08746e-07	3.12803e-06	1.07449		CCDC112	-0.947723	7.48652	-3.81685	0.00109294	0.0170575	-0.936719
SREK1	-66.391	190.651	-6.93287	2.08984e-07	3.12897e-06	1.07414		GMFG	-0.305147	18.4215	-3.81684	0.00109296	0.0170575	-0.936736
THOC3	-622.823	1525.11	-6.93187	2.09508e-07	3.13162e-06	1.07336		MAST4	0.533988	7.73008	3.81663	0.00109348	0.0170575	-0.937189
ILKAP	-175.892	604.78	-6.93187	2.09512e-07	3.13162e-06	1.07335		RPF1	-0.696753	10.9041	-3.8152	0.00109714	0.0171003	-0.940385
L3MBTL2	-224.08	823.455	-6.93059	2.10186e-07	3.13908e-06	1.07235		C18ORF25	-0.845195	8.25898	-3.81186	0.00110568	0.0172189	-0.947803
IMP3	-824.844	2957.09	-6.92968	2.10668e-07	3.14354e-06	1.07163		TIGD6	-0.338089	4.01405	-3.80848	0.00111441	0.017332	-0.955332
NPVF	39.7798	102.496	6.92936	2.10837e-07	3.14354e-06	1.07138		ARL14EP	-0.89213	10.2241	-3.8077	0.00111644	0.017332	-0.957076
TMEM14A	-100.186	220.594	-6.92786	2.11631e-07	3.15274e-06	1.07021		BBS7	-0.698392	5.51283	-3.80762	0.00111664	0.017332	-0.957244
TIFAB	-55.8826	59.2109	-6.92599	2.12627e-07	3.16493e-06	1.06875		MCM9	-0.924746	9.69381	-3.80761	0.00111666	0.017332	-0.957263
TUBB4A	16.6061	36.225	6.92336	2.14036e-07	3.18325e-06	1.06668		EPS15	-0.640532	13.283	-3.80455	0.00112465	0.0174414	-0.964081
KLHL25	-78.4791	176.44	-6.92241	2.14549e-07	3.18663e-06	1.06594		SIPA1L2	-0.587498	4.11556	-3.80378	0.00112666	0.0174581	-0.965791
TNFRSF11A	21.9454	77.3134	6.92227	2.1462e-07	3.18663e-06	1.06583		GABPB1	-0.656003	9.0388	-3.80315	0.00112831	0.0174692	-0.967195
ILF3	-654.23	1750.78	-6.92186	2.14845e-07	3.18731e-06	1.06551		KIDINS220	-0.665389	11.7554	-3.80263	0.00112966	0.0174754	-0.968333
FDXACB1	-49.265	86.5863	-6.92091	2.15355e-07	3.1913e-06	1.06477		SELE	0.485618	3.86424	3.80025	0.00113593	0.0175373	-0.973633
NELFB	-352.364	1326.12	-6.9207	2.15472e-07	3.1913e-06	1.0646		CARD19	-0.818916	8.68664	-3.79948	0.00113798	0.0175373	-0.975356
NIF3L1	-81.0638	215.121	-6.91635	2.17835e-07	3.22363e-06	1.06119		INTS6	-0.743353	8.20619	-3.79943	0.00113809	0.0175373	-0.975452
RPAP1	-98.5376	350.059	-6.91509	2.18526e-07	3.23119e-06	1.0602		ARRDC4	-1.09229	8.14724	-3.79939	0.0011382	0.0175373	-0.975541
TNFRSF12A	-76.3841	188.275	-6.91414	2.19047e-07	3.23621e-06	1.05945		PHAX	-0.795713	9.19874	-3.79905	0.0011391	0.0175373	-0.976294
CHST3	117.224	255.849	6.91152	2.20499e-07	3.25272e-06	1.05739		ZNF506	-0.749832	7.59227	-3.79897	0.00113931	0.0175373	-0.976475
IL7	-76.981	109.018	-6.91146	2.2053e-07	3.25272e-06	1.05735		ZNRF2	-0.635415	10.5441	-3.79852	0.00114051	0.0175413	-0.977483
CNTN4	6.60714	18.371	6.90804	2.22436e-07	3.27813e-06	1.05465		RBBP6	-0.775898	12.6314	-3.79799	0.00114192	0.0175444	-0.978664
NUP42	-525.587	1748.5	-6.9072	2.22905e-07	3.28233e-06	1.054		VAX2	0.308596	2.89724	3.79773	0.0011426	0.0175444	-0.979234
CSF1	35.0421	114.687	6.90592	2.23622e-07	3.29018e-06	1.05299		CWC22	-1.14596	9.93219	-3.79607	0.00114702	0.0175856	-0.982921
ZNF789	-95.6241	195.078	-6.90532	2.23959e-07	3.29241e-06	1.05252		GPR160	-0.872315	9.6162	-3.79602	0.00114717	0.0175856	-0.983052
RNF223	44.6966	126.269	6.9045	2.24419e-07	3.29608e-06	1.05188		CXXC5	-0.731241	6.23336	-3.79527	0.00114915	0.0176014	-0.984702
C12ORF66	-49.4057	130.394	-6.90422	2.24577e-07	3.29608e-06	1.05166		DCTN2	0.778307	11.7617	3.79439	0.00115151	0.017623	-0.98666
GABARAP	3521.58	13490.7	6.90346	2.25011e-07	3.29973e-06	1.05105		SMAD2	-0.72944	12.3555	-3.79398	0.00115261	0.0176254	-0.987575
SH3D19	-10.0961	13.5706	-6.89919	2.27438e-07	3.33259e-06	1.04769		GCA	-1.47132	12.4306	-3.79128	0.00115987	0.0177085	-0.993577
RPL19	-10594.7	53059.9	-6.89621	2.29147e-07	3.35487e-06	1.04535		NCOA5	0.811826	9.06313	3.79117	0.00116017	0.0177085	-0.993828
RPS21	-12965.3	56285.7	-6.89587	2.29346e-07	3.35503e-06	1.04508		USPL1	-1.28489	8.39995	-3.7909	0.0011609	0.0177085	-0.994428
ZNF671	-206.136	483.171	-6.89139	2.31942e-07	3.39023e-06	1.04155		RAB11FIP1	-1.20089	10.9209	-3.78836	0.00116778	0.0177988	-1.00008
ZNF91	-24.2321	26.156	-6.89011	2.32693e-07	3.39708e-06	1.04054		CCNDBP1	-0.673654	10.8742	-3.78624	0.00117353	0.0178718	-1.00478
MEAF6	-184.458	374.583	-6.88994	2.32792e-07	3.39708e-06	1.0404		ARPC5	-0.500356	14.9215	-3.78566	0.00117512	0.0178814	-1.00607
LRRC32	35.9543	71.2784	6.88671	2.34689e-07	3.42198e-06	1.03786		STMN1	-0.856236	7.62687	-3.7835	0.00118103	0.0179395	-1.01087
TSPAN32	-547.787	1322.84	-6.88349	2.36595e-07	3.4447e-06	1.03532		RWDD1	-0.976494	8.93298	-3.78299	0.00118243	0.0179395	-1.012
EBP	-182.729	534.809	-6.88343	2.36634e-07	3.4447e-06	1.03527		CELSR1	-0.355519	3.64061	-3.7828	0.00118297	0.0179395	-1.01244
COX6B1	2830.17	16037.1	6.88069	2.38271e-07	3.46571e-06	1.03311		GTF3C2	0.891497	8.81565	3.78268	0.0011833	0.0179395	-1.01271
KCNIP4	5.69898	16.1497	6.87995	2.38717e-07	3.46937e-06	1.03252		GPR180	-0.881394	5.18683	-3.78251	0.00118375	0.0179395	-1.01307
C17ORF67	-51.1541	107.768	-6.87511	2.4164e-07	3.50717e-06	1.0287		RAB2A	-0.600974	11.9972	-3.77959	0.00119183	0.0180352	-1.01958
TRIO	-77.0072	159.15	-6.87499	2.41711e-07	3.50717e-06	1.0286		SEC61G	-0.66399	10.2788	-3.77952	0.00119201	0.0180352	-1.01972
KDM1A	-332.515	1001.61	-6.87047	2.4448e-07	3.54446e-06	1.02503		WDR36	-0.602827	8.59849	-3.7748	0.00120515	0.0182193	-1.03021
EFR3B	218.324	295.031	6.86902	2.45373e-07	3.55452e-06	1.02388		STRBP	-0.716051	5.68605	-3.77293	0.0012104	0.0182837	-1.03436
CEBPZ	-522.188	1682.53	-6.86125	2.50223e-07	3.62184e-06	1.01773		ZBTB8OS	-0.473314	7.25175	-3.77209	0.00121277	0.0183047	-1.03623
NRSN2	33.6895	96.2675	6.8596	2.51267e-07	3.63401e-06	1.01641		WDR45	-0.531765	7.31362	-3.77099	0.00121586	0.0183365	-1.03867
OSGIN1	62.3801	212.316	6.85736	2.52683e-07	3.65153e-06	1.01465		ERBIN	-1.15695	12.1186	-3.76988	0.00121902	0.0183692	-1.04114
RPL32	-381.067	926.332	-6.85445	2.54546e-07	3.67548e-06	1.01233		SPIN1	-0.581467	9.01318	-3.76935	0.00122052	0.018377	-1.04232
TMEM179	23.5912	50.7185	6.8534	2.55222e-07	3.67966e-06	1.0115		ZZZ3	-0.94669	9.17476	-3.7682	0.00122378	0.0184112	-1.04487
NUP214	1857.07	3197.38	6.85336	2.55248e-07	3.67966e-06	1.01147		SPPL3	0.828308	12.2046	3.76695	0.00122735	0.0184499	-1.04766
MYNN	-54.4033	145.647	-6.85203	2.56099e-07	3.68894e-06	1.01042		TMEM161B	-0.742355	9.50479	-3.76656	0.00122846	0.0184517	-1.04852
MLYCD	-312.76	760.717	-6.85021	2.57279e-07	3.70296e-06	1.00897		DCTD	0.510525	10.8449	3.76595	0.00123021	0.018463	-1.04988
KRTAP10-8	9.19018	28.671	6.84831	2.58516e-07	3.71517e-06	1.00746		WBP4	-0.764378	7.03267	-3.76288	0.001239	0.0185801	-1.05669
SHROOM3	11.2497	34.5132	6.84826	2.58545e-07	3.71517e-06	1.00742		PPP2CA	-0.578838	14.0254	-3.7623	0.00124067	0.0185901	-1.05798
ZNF790	-13.5916	16.454	-6.84602	2.60014e-07	3.73328e-06	1.00564		LY96	-0.913976	6.7771	-3.76141	0.00124323	0.0185955	-1.05995
CHP1	1193.36	3548.64	6.84443	2.61057e-07	3.74525e-06	1.00438		STS	-1.08582	5.40444	-3.76139	0.00124329	0.0185955	-1.05999
APBA2	-650.913	708.949	-6.84152	2.62976e-07	3.76861e-06	1.00207		POC1B	-0.759468	7.20965	-3.76114	0.00124403	0.0185955	-1.06056
SLC25A36	-367.831	852.719	-6.84132	2.63108e-07	3.76861e-06	1.00191		LBR	-0.839894	11.9911	-3.76054	0.00124577	0.0186065	-1.0619
CDHR4	10.6946	32.9745	6.83981	2.6411e-07	3.77993e-06	1.00071		GALNT9	0.326762	3.45543	3.76007	0.00124712	0.0186118	-1.06293
TMEM209	-179.468	367.926	-6.83926	2.64481e-07	3.78221e-06	1.00027		IQCF6	-0.312018	3.0686	-3.75903	0.00125015	0.018642	-1.06525
C1ORF189	47.4256	133.247	6.83768	2.65537e-07	3.79242e-06	0.999008		CYP26B1	-0.271688	2.97632	-3.75667	0.001257	0.0187292	-1.07048
HRG	39.5408	70.5523	6.83755	2.6562e-07	3.79242e-06	0.998909		RNF6	-0.947873	9.7159	-3.75532	0.00126096	0.0187732	-1.07348
HOXA3	22.0842	57.29	6.83674	2.66163e-07	3.79713e-06	0.998266		ATAD2B	-0.949385	8.21314	-3.7536	0.00126599	0.0188202	-1.07729
SKAP1	-2030	2793.26	-6.8362	2.66529e-07	3.79931e-06	0.997832		RCBTB2	-0.757822	8.19567	-3.75355	0.00126614	0.0188202	-1.0774
ZNF875	-75.1291	136.744	-6.83517	2.67219e-07	3.80362e-06	0.997015		HNRNPD	0.688472	15.5606	3.75183	0.00127122	0.0188806	-1.08123
MSTO1	-51.0357	187.361	-6.83512	2.67257e-07	3.80362e-06	0.99697		EDRF1	-0.581379	7.26103	-3.75088	0.00127404	0.0189074	-1.08334
SLC35D1	-67.5889	133.893	-6.83452	2.67662e-07	3.80634e-06	0.996493		GCN1	0.862681	7.09126	3.74908	0.00127936	0.0189707	-1.08733
DENND5B	-128.188	196.789	-6.83002	2.70715e-07	3.84521e-06	0.992911		PSMC5	0.739647	8.49148	3.74864	0.00128067	0.0189707	-1.08831
TRPT1	-202.037	808.173	-6.82986	2.70826e-07	3.84521e-06	0.992783		OSTC	-0.928581	9.28249	-3.74841	0.00128136	0.0189707	-1.08882
GZMM	-2795.51	4491.21	-6.82899	2.71421e-07	3.84838e-06	0.992089		EIF3M	-0.728206	12.4903	-3.74776	0.0012833	0.0189842	-1.09026
TSPAN11	9.89413	22.3716	6.8289	2.7148e-07	3.84838e-06	0.99202		AKR1C3	-1.50704	7.49083	-3.74272	0.0012984	0.0191677	-1.10144
OR2H1	17.3761	25.941	6.82852	2.71738e-07	3.84897e-06	0.991721		ATP2B1	-1.15379	9.4788	-3.74242	0.00129931	0.0191677	-1.10211
PRMT6	-352.104	580.567	-6.82769	2.72309e-07	3.85401e-06	0.991057		CPOX	0.790358	5.79973	3.7424	0.00129939	0.0191677	-1.10217
ZNF573	-492.691	572.141	-6.82656	2.73087e-07	3.86196e-06	0.990155		WSB1	-1.26633	10.0352	-3.74225	0.00129982	0.0191677	-1.10249
KNTC1	-99.2481	316.092	-6.82576	2.73636e-07	3.86666e-06	0.989521		L3MBTL4	-1.07138	7.00333	-3.74165	0.00130165	0.0191729	-1.10383
B4GALT7	-49.7969	113.36	-6.82468	2.74386e-07	3.87419e-06	0.988655		PACC1	-0.586268	6.53858	-3.74112	0.00130326	0.0191729	-1.10501
BCAS4	-52.9667	64.4977	-6.82396	2.74886e-07	3.87817e-06	0.988081		HIF1A	-0.759285	15.2757	-3.74111	0.00130326	0.0191729	-1.10502
NCL	-965.257	2274.8	-6.81777	2.79208e-07	3.93604e-06	0.983147		PSMC6	-1.05044	8.44571	-3.74062	0.00130476	0.0191783	-1.10611
ACTR8	-33.1014	69.2354	-6.81333	2.8236e-07	3.97733e-06	0.979595		PLAUR	-1.13136	8.53008	-3.74031	0.00130569	0.0191783	-1.1068
ZNF720	-89.2144	280.619	-6.81291	2.82656e-07	3.97784e-06	0.979264		ANKS1B	0.782057	5.09508	3.73937	0.00130854	0.0191966	-1.10888
DACT2	90.4067	211.314	6.81265	2.82842e-07	3.97784e-06	0.979056		RAX2	-0.29553	3.37912	-3.73922	0.001309	0.0191966	-1.10922
ZDHHC9	76.5851	201.487	6.81131	2.83803e-07	3.98822e-06	0.977982		MYH7	0.349656	4.17098	3.73811	0.00131238	0.0192311	-1.11168
FBXO44	-11.8382	16.5535	-6.80518	2.8823e-07	4.04701e-06	0.97308		OTUD1	-0.973014	9.77703	-3.73659	0.00131702	0.0192583	-1.11505
INA	14.2645	42.3057	6.80489	2.8844e-07	4.04701e-06	0.972849		CS	1.17051	12.4322	3.73651	0.00131727	0.0192583	-1.11524
GFM2	-110.816	339.042	-6.80219	2.90411e-07	4.07146e-06	0.970691		MTRF1	-0.7527	8.82689	-3.73648	0.00131735	0.0192583	-1.11529
IFT88	-25.7604	40.6185	-6.80074	2.91478e-07	4.08321e-06	0.969529		SLC25A13	-0.649226	7.11999	-3.73543	0.00132057	0.0192867	-1.11762
GRIN2A	18.4546	66.5167	6.79972	2.92229e-07	4.09052e-06	0.968713		SAMM50	0.936756	9.62354	3.73484	0.00132238	0.0192867	-1.11893
XIAP	-743.647	2047.57	-6.79859	2.93065e-07	4.09901e-06	0.967807		INPP5K	-0.601607	9.34761	-3.73484	0.0013224	0.0192867	-1.11895
TADA1	-108.878	216.506	-6.79694	2.94289e-07	4.11291e-06	0.966485		FAM133B	-0.957922	8.33465	-3.7343	0.00132406	0.0192953	-1.12015
INTS9	-203.171	687.931	-6.79566	2.95239e-07	4.12294e-06	0.965464		ST6GALNAC2	-0.679102	5.51889	-3.73397	0.00132506	0.0192953	-1.12087
XPOT	-240.939	914.965	-6.79495	2.9577e-07	4.12569e-06	0.964894		TSC22D3	-1.38775	13.5125	-3.73253	0.00132951	0.019345	-1.12407
GPATCH11	-204.642	477.753	-6.79478	2.95897e-07	4.12569e-06	0.964757		SPTLC1	-0.851837	9.588	-3.73187	0.00133155	0.0193595	-1.12554
ZNF829	-6.78827	7.15731	-6.79235	2.97719e-07	4.14784e-06	0.96281		MAN1A1	-0.863266	11.8407	-3.73048	0.00133586	0.019407	-1.12862
CHORDC1	-93.4812	247.991	-6.78818	3.00874e-07	4.18853e-06	0.959465		LARP1B	-0.558849	6.91792	-3.72976	0.00133808	0.0194178	-1.13021
PPP1R3E	-62.0417	112.399	-6.78679	3.01937e-07	4.20006e-06	0.958344		CNOT11	0.738543	10.4636	3.72911	0.0013401	0.0194178	-1.13165
LRATD2	-9.59396	19.4558	-6.78404	3.04038e-07	4.22599e-06	0.956141		MED31	-0.474684	8.97487	-3.72896	0.00134056	0.0194178	-1.13197
SREK1IP1	-112.895	325.302	-6.78342	3.04517e-07	4.22936e-06	0.955641		ZFX	-0.788449	10.3986	-3.72889	0.00134078	0.0194178	-1.13213
NDRG2	-348.789	527.581	-6.78217	3.05483e-07	4.23947e-06	0.954636		ACBD5	-0.640146	8.18941	-3.72802	0.00134351	0.0194422	-1.13408
EVI2B	19635.9	45147	6.78172	3.05828e-07	4.24096e-06	0.954277		UROS	0.637825	10.318	3.72652	0.00134818	0.0194886	-1.13739
ID3	-171.332	415.49	-6.78094	3.06428e-07	4.24597e-06	0.953655		ZNF547	0.413217	3.72916	3.72632	0.00134881	0.0194886	-1.13784
KDM4C	-326.58	969.698	-6.78056	3.06728e-07	4.24684e-06	0.953343		NCOA2	-0.491115	12.63	-3.72297	0.00135934	0.0196255	-1.14527
RPUSD2	-200.452	526.125	-6.77952	3.07537e-07	4.2525e-06	0.952507		TMX3	-0.631136	10.2058	-3.72233	0.00136138	0.0196397	-1.1467
MYC	-299.477	467.963	-6.77942	3.07614e-07	4.2525e-06	0.952427		SAMSN1	-1.21056	10.3128	-3.72087	0.00136597	0.0196908	-1.14992
YTHDF1	-159.765	792.991	-6.77807	3.08662e-07	4.2622e-06	0.951346		IKZF5	-1.07506	9.71882	-3.72032	0.00136774	0.0197009	-1.15115
INS	41.9106	133.926	6.7779	3.08793e-07	4.2622e-06	0.951211		OR6C70	0.407089	3.61998	3.71848	0.00137358	0.0197698	-1.15522
CHMP6	49.1079	186.531	6.77744	3.09157e-07	4.26393e-06	0.950836		ZBTB2	-0.683121	8.97244	-3.717	0.0013783	0.0198111	-1.1585
FAM221A	-86.3399	134.563	-6.776	3.10281e-07	4.27613e-06	0.949683		EIF3J	-0.716553	10.2519	-3.71692	0.00137858	0.0198111	-1.15869
PRKACA	345.324	1177.29	6.77521	3.10905e-07	4.28143e-06	0.949043		CFL2	-1.25957	8.40831	-3.71655	0.00137975	0.0198126	-1.1595
OCIAD2	-744.035	1081.12	-6.76818	3.16479e-07	4.35482e-06	0.94339		PGBD4	-1.04777	5.64343	-3.71319	0.00139055	0.0199524	-1.16695
NEDD1	-166.162	656.148	-6.76568	3.18485e-07	4.37905e-06	0.941379		LRPPRC	-0.96861	10.1012	-3.71232	0.00139335	0.0199771	-1.16887
NGRN	-1107.17	2847.2	-6.76462	3.1934e-07	4.38742e-06	0.940526		UHRF2	-0.892381	12.0189	-3.7091	0.00140383	0.0201118	-1.17602
ZNF280A	14.4107	36.2602	6.76263	3.20958e-07	4.40626e-06	0.938917		EPAS1	-0.597624	5.54634	-3.70877	0.00140491	0.0201119	-1.17676
SLC7A6OS	-107.967	429.715	-6.76165	3.21753e-07	4.41379e-06	0.938128		RAB3GAP2	-0.64563	8.9689	-3.70826	0.00140655	0.0201199	-1.17788
TMEM151A	14.7051	31.1151	6.75911	3.23827e-07	4.43882e-06	0.936082		HLTF	-0.949825	6.36099	-3.70729	0.00140973	0.0201499	-1.18004
MSH5	14.4571	38.5347	6.75814	3.24618e-07	4.44625e-06	0.935304		RPS6KC1	-0.713317	6.211	-3.70575	0.00141477	0.020185	-1.18344
FCMR	-2382.91	2593.51	-6.75781	3.24894e-07	4.44662e-06	0.935033		YPEL5	-1.09552	14.7476	-3.70546	0.00141572	0.020185	-1.18408
YEATS2	-262.548	797.134	-6.75334	3.28589e-07	4.49374e-06	0.931429		TSPAN2	-1.09038	6.87372	-3.70545	0.00141575	0.020185	-1.1841
RAB39B	-125.26	195.497	-6.75222	3.29521e-07	4.50303e-06	0.930526		ALG2	-0.466056	8.63793	-3.70522	0.00141653	0.020185	-1.18462
ZWILCH	-43.1355	79.2019	-6.74944	3.3185e-07	4.5314e-06	0.928279		KANSL1L	-0.88589	8.0913	-3.70444	0.00141908	0.0201983	-1.18635
REPS1	-384.462	980.999	-6.74846	3.32671e-07	4.53912e-06	0.927491		EIF3I	-0.710653	8.68121	-3.70428	0.00141963	0.0201983	-1.18671
GJB6	40.2951	69.6165	6.74788	3.33165e-07	4.5424e-06	0.927017		PPARG	-0.491582	3.92583	-3.70049	0.00143214	0.0203607	-1.19509
ILVBL	-96.767	241.84	-6.74746	3.33515e-07	4.5437e-06	0.926682		NPIPB9	1.09079	10.2686	3.69896	0.00143725	0.0204178	-1.19849
ZSCAN18	-227.708	227.412	-6.74448	3.36038e-07	4.57458e-06	0.924277		RELT	-0.7819	6.73316	-3.69858	0.00143851	0.0204201	-1.19933
METTL3	-1032.38	2688.65	-6.74286	3.37424e-07	4.58994e-06	0.922963		C16ORF78	-0.286592	3.23982	-3.69657	0.00144525	0.0205001	-1.20379
RNF144A	-69.4018	148.57	-6.74164	3.38467e-07	4.60063e-06	0.921978		RNF112	0.460947	3.75384	3.69252	0.00145889	0.0206778	-1.21276
RP9	-372.071	691.424	-6.74111	3.38925e-07	4.60335e-06	0.921546		TWSG1	-0.866858	7.33428	-3.69216	0.00146012	0.0206794	-1.21356
GRAP	-563.172	691.988	-6.73322	3.45763e-07	4.69264e-06	0.915165		TMEM41A	-0.81083	8.2357	-3.69091	0.00146435	0.0207035	-1.21633
CSTA	994.222	1901.56	6.73188	3.46941e-07	4.70506e-06	0.914077		COIL	-0.54386	8.0162	-3.69048	0.00146581	0.0207035	-1.21728
ARL2BP	-506.95	1207.2	-6.73079	3.479e-07	4.71448e-06	0.913195		SRSF6	-0.416881	12.2322	-3.69014	0.00146696	0.0207035	-1.21803
PROM2	11.25	35.892	6.72605	3.52101e-07	4.76779e-06	0.909356		MOXD1	-0.589887	3.76009	-3.69013	0.00146699	0.0207035	-1.21805
DNAJC5G	27.2375	58.5981	6.72462	3.53376e-07	4.78143e-06	0.9082		BTG3	-1.18314	6.27068	-3.69002	0.00146738	0.0207035	-1.2183
MSRA	322.588	857.102	6.72119	3.56469e-07	4.81963e-06	0.90541		DEDD2	-0.775546	6.73107	-3.68549	0.00148287	0.0209062	-1.22832
CDAN1	-14.7959	29.5485	-6.72078	3.5684e-07	4.82099e-06	0.905078		IRS2	-1.07091	8.62516	-3.67954	0.00150349	0.0211622	-1.24151
WDR53	-151.593	518.858	-6.7192	3.58266e-07	4.83659e-06	0.903801		SDHAF3	-0.961124	7.41482	-3.67913	0.00150493	0.0211622	-1.24242
ZNF664	-626.475	2292.3	-6.71776	3.59579e-07	4.85064e-06	0.90263		ARMC1	-0.74313	8.00127	-3.6791	0.00150503	0.0211622	-1.24248
TULP3	-49.9919	155.142	-6.71229	3.64596e-07	4.91461e-06	0.898191		TNFAIP8	-0.84529	11.4702	-3.67879	0.00150609	0.0211622	-1.24316
PAWR	-29.2804	34.9665	-6.71193	3.64928e-07	4.91537e-06	0.897899		RBM27	-0.815384	12.7383	-3.67861	0.00150672	0.0211622	-1.24355
URB2	-48.4417	124.224	-6.71074	3.66037e-07	4.92297e-06	0.896927		C9ORF85	-0.539945	8.62264	-3.67801	0.00150882	0.0211758	-1.24488
ST6GAL1	-3460.94	8205.7	-6.71073	3.66043e-07	4.92297e-06	0.896921		ZBTB6	-0.678427	4.56885	-3.67687	0.00151281	0.0212107	-1.2474
FZD3	-41.1263	55.5893	-6.70875	3.67889e-07	4.94406e-06	0.895309		RB1CC1	-1.35585	9.22957	-3.67665	0.00151358	0.0212107	-1.24789
ARMCX2	-32.1573	64.7304	-6.70736	3.69188e-07	4.95779e-06	0.894178		OXSR1	-0.749027	13.9996	-3.67493	0.00151965	0.0212753	-1.25171
CLTC	477.305	1373.55	6.70613	3.7034e-07	4.96951e-06	0.89318		WIZ	0.457547	5.7657	3.67459	0.00152085	0.0212753	-1.25246
HEATR3	-204.693	569.465	-6.70288	3.73405e-07	5.00368e-06	0.890535		MPPE1	-0.608893	6.31601	-3.67437	0.00152162	0.0212753	-1.25295
ELP5	-369.767	1109.74	-6.7028	3.73482e-07	5.00368e-06	0.890469		DENND3	-0.957591	8.63842	-3.67391	0.00152323	0.02128	-1.25395
WDR92	-67.4687	159.574	-6.70254	3.73727e-07	5.00368e-06	0.890259		SDHD	-0.681635	9.7987	-3.67363	0.00152425	0.02128	-1.25459
KLRC1	-285.282	337.604	-6.69971	3.76421e-07	5.03597e-06	0.887954		SASH3	-0.754263	8.57001	-3.67073	0.00153453	0.0213928	-1.26101
RBM25	-110.567	272.716	-6.69902	3.7708e-07	5.04101e-06	0.887392		CCR4	1.25292	9.29701	3.6707	0.00153463	0.0213928	-1.26107
OR2G3	-206.609	356.468	-6.69859	3.77487e-07	5.04267e-06	0.887047		TMEM267	-0.993518	7.58247	-3.66908	0.0015404	0.0214446	-1.26465
EXOSC2	-137.792	423.699	-6.69814	3.77922e-07	5.04471e-06	0.886677		ZNF324B	-0.390093	4.26335	-3.66869	0.00154178	0.0214446	-1.2655
IQCF5	6.60523	16.0165	6.69739	3.78647e-07	5.04967e-06	0.886061		FZD2	-0.561452	5.05077	-3.66869	0.0015418	0.0214446	-1.26552
EVL	-2058.81	3382.65	-6.6964	3.79599e-07	5.04967e-06	0.885255		TMEM167B	-0.534999	10.3823	-3.66801	0.00154422	0.0214623	-1.26701
ICA1	36.446	123.227	6.69638	3.79614e-07	5.04967e-06	0.885243		KBTBD8	-0.82302	5.54565	-3.66742	0.00154634	0.0214756	-1.26832
CGAS	-237.121	606.105	-6.6963	3.79688e-07	5.04967e-06	0.88518		DMXL1	-0.688612	11.0406	-3.66616	0.00155086	0.0215224	-1.27111
SNX10	2369.03	5264.27	6.69606	3.79924e-07	5.04967e-06	0.884981		RGS2	-1.1677	16.6836	-3.66578	0.00155224	0.0215255	-1.27195
KHDC4	-1780.57	4635.48	-6.69584	3.80134e-07	5.04967e-06	0.884803		SUV39H2	-0.607873	5.2446	-3.66483	0.00155567	0.0215413	-1.27406
PAK1	1659.5	5927.72	6.69569	3.80275e-07	5.04967e-06	0.884684		GPR171	-1.18842	9.20078	-3.66471	0.00155608	0.0215413	-1.27431
USP20	-708.634	1491.3	-6.6954	3.80563e-07	5.04975e-06	0.884441		HSDL1	-0.693116	5.81583	-3.6645	0.00155685	0.0215413	-1.27479
SULT1C2	11.2067	23.5253	6.69466	3.81271e-07	5.05538e-06	0.883844		SNRPC	-0.675494	5.89891	-3.66347	0.00156059	0.0215769	-1.27707
LENEP	33.9048	80.2513	6.69411	3.81811e-07	5.05878e-06	0.883389		ZNF639	-0.777662	9.69571	-3.6614	0.00156807	0.0216642	-1.28163
SPTLC3	-5.89094	9.13999	-6.69376	3.82146e-07	5.05947e-06	0.883107		CCDC91	-1.20717	11.1413	-3.66007	0.00157293	0.0217022	-1.28459
PRR23A	9.84911	33.4959	6.69082	3.85013e-07	5.09364e-06	0.880707		ANKRD6	-0.513762	4.44672	-3.66001	0.00157315	0.0217022	-1.28472
TMEM106B	-243.643	823.147	-6.68681	3.88945e-07	5.14185e-06	0.877441		CYBA	-0.678482	13.5053	-3.6585	0.00157865	0.021762	-1.28805
COA5	-195.457	617.955	-6.68532	3.90422e-07	5.15588e-06	0.876222		STAP1	-1.1739	8.10381	-3.65814	0.00157996	0.021764	-1.28884
NDUFA5	-233.273	549.363	-6.68516	3.90584e-07	5.15588e-06	0.876089		SIAH1	-0.78319	8.58784	-3.65617	0.0015872	0.0218475	-1.2932
QRSL1	-54.5557	89.5106	-6.6845	3.91231e-07	5.1606e-06	0.875557		MRPL54	-0.395298	4.61651	-3.65434	0.00159394	0.0219241	-1.29725
RPAP2	-145.378	374.82	-6.68342	3.92305e-07	5.17095e-06	0.874675		SENP1	-0.676017	11.0432	-3.65247	0.00160088	0.0220032	-1.30139
AEN	-161.442	271.852	-6.68129	3.94437e-07	5.19521e-06	0.872932		TBC1D22A	-0.547066	8.88117	-3.65184	0.00160324	0.0220058	-1.30279
DLG4	46.3971	140.35	6.67962	3.96115e-07	5.21347e-06	0.871566		MTREX	-0.822201	8.08814	-3.65172	0.00160366	0.0220058	-1.30304
CDC42BPA	37.0821	89.2642	6.67896	3.9678e-07	5.21837e-06	0.871027		RIT1	-0.875814	10.5154	-3.65125	0.00160543	0.0220058	-1.3041
KIF20B	-42.3605	78.2746	-6.67711	3.98648e-07	5.23908e-06	0.869515		NOMO1	0.664687	13.9186	3.65115	0.0016058	0.0220058	-1.30432
OR7D4	22.1666	48.9754	6.67654	3.99227e-07	5.24282e-06	0.869048		FAM32A	-0.419137	7.24866	-3.65081	0.00160705	0.0220068	-1.30506
OTOR	12.6021	29.2236	6.67415	4.01655e-07	5.27084e-06	0.867096		SERTAD3	-1.04916	5.94255	-3.64953	0.00161185	0.0220562	-1.3079
CEP290	-95.8353	267.597	-6.67372	4.02088e-07	5.27264e-06	0.866749		ARFGAP2	-0.665401	7.57859	-3.64884	0.00161442	0.022064	-1.30942
PPM1M	1397.74	5033.4	6.67342	4.02397e-07	5.27282e-06	0.866502		PHTF2	-0.722089	8.34279	-3.64874	0.00161478	0.022064	-1.30964
DUSP14	-125.409	257.704	-6.67183	4.04028e-07	5.2903e-06	0.865199		VPS8	-0.987421	10.0099	-3.64775	0.00161848	0.0220983	-1.31182
SEH1L	-125.609	281.715	-6.67127	4.04598e-07	5.29388e-06	0.864745		OASL	-1.49259	6.52466	-3.64663	0.00162268	0.0221345	-1.31429
ZNF525	-114.882	172.858	-6.66971	4.06204e-07	5.31101e-06	0.863469		GCNT1	-0.832479	5.69775	-3.64638	0.00162363	0.0221345	-1.31485
LYZL4	81.4833	190.527	6.66935	4.06583e-07	5.31207e-06	0.863169		ITPRID2	-0.85337	5.45143	-3.6461	0.0016247	0.0221345	-1.31548
SPICE1	-20.8259	25.488	-6.66874	4.07216e-07	5.31644e-06	0.862668		SLC35A5	-0.605569	9.06531	-3.64566	0.00162635	0.0221408	-1.31645
NEU1	678.192	3157.55	6.66819	4.07777e-07	5.31988e-06	0.862224		STUB1	0.282971	8.56479	3.64427	0.00163161	0.0221961	-1.31952
APBB1	-504.121	574.267	-6.6666	4.09434e-07	5.33383e-06	0.860917		ZNF134	-0.569539	7.91783	-3.64345	0.00163472	0.0222221	-1.32134
RAB1A	1756.75	5146.07	6.66654	4.09496e-07	5.33383e-06	0.860868		PHF5A	-0.821553	9.14308	-3.64203	0.00164011	0.0222683	-1.32448
RALGPS2	-261.882	322.527	-6.6663	4.09743e-07	5.33383e-06	0.860674		ZBTB44	-0.701796	10.2804	-3.64146	0.00164224	0.0222683	-1.32572
SULT4A1	7.60884	12.8916	6.66336	4.12818e-07	5.36889e-06	0.858264		TRIM52	-0.570493	6.87975	-3.64133	0.00164275	0.0222683	-1.32602
IMPA1	-55.7001	218.151	-6.66315	4.13038e-07	5.36889e-06	0.858092		P2RY13	-1.01528	12.0781	-3.64129	0.0016429	0.0222683	-1.3261
LAMA2	-10.068	13.1514	-6.65882	4.17602e-07	5.42427e-06	0.854548		AGGF1	-0.717535	9.93002	-3.63918	0.00165094	0.022355	-1.33076
OR52W1	-237.197	692.115	-6.65782	4.18664e-07	5.43176e-06	0.853729		ZNF83	-0.657317	6.1972	-3.63899	0.0016517	0.022355	-1.33119
DDX19A	-117.471	267.472	-6.65771	4.18788e-07	5.43176e-06	0.853634		IQCF3	0.768103	6.2648	3.63768	0.0016567	0.0224064	-1.33408
ZNF765	-42.8915	119.377	-6.6552	4.21462e-07	5.46247e-06	0.85158		WASF2	0.868764	12.4523	3.63606	0.00166296	0.0224641	-1.33767
ZNF576	-51.5554	288.718	-6.65481	4.21881e-07	5.46394e-06	0.85126		AAAS	0.919234	11.502	3.63575	0.00166411	0.0224641	-1.33834
HRC	58.5213	155.143	6.65197	4.24939e-07	5.49955e-06	0.848928		PARPBP	-0.953889	5.81937	-3.63561	0.00166466	0.0224641	-1.33865
TFDP2	-146.498	263.78	-6.65052	4.26513e-07	5.51593e-06	0.847734		GZF1	-0.561083	5.89738	-3.63532	0.0016658	0.0224641	-1.3393
ANKRD36	-17.1201	39.8604	-6.65009	4.2698e-07	5.51796e-06	0.847381		MASTL	-0.853734	5.14565	-3.63488	0.00166749	0.0224688	-1.34027
GDE1	1587.51	5582.1	6.64926	4.27875e-07	5.5231e-06	0.846704		NOLC1	0.40161	9.30504	3.63438	0.00166942	0.0224688	-1.34137
ENPP4	-184.94	300.987	-6.64908	4.28081e-07	5.5231e-06	0.846549		DAPK3	-0.698724	6.74909	-3.63416	0.00167027	0.0224688	-1.34186
DCC	53.5631	48.972	6.64887	4.28305e-07	5.5231e-06	0.84638		PSCA	0.346632	3.70639	3.63398	0.00167097	0.0224688	-1.34226
DPY19L4	-118.39	280.018	-6.64815	4.2909e-07	5.52923e-06	0.845789		RECQL	-0.926964	9.51705	-3.63328	0.00167369	0.022489	-1.3438
METTL8	-33.9131	77.994	-6.6478	4.29475e-07	5.53019e-06	0.845499		NT5DC4	0.445908	4.22478	3.6312	0.00168178	0.0225772	-1.3484
PIK3C2B	-95.711	121.506	-6.64701	4.30331e-07	5.53721e-06	0.844856		KNCN	0.308115	4.89537	3.63097	0.00168267	0.0225772	-1.34891
RPL12	-12453.7	32843.1	-6.64558	4.31903e-07	5.55344e-06	0.843678		COX15	-0.733579	6.96491	-3.62764	0.0016957	0.0227356	-1.35626
TRPM1	7.50706	21.7078	6.64476	4.32806e-07	5.56104e-06	0.843003		TTC38	-0.505459	5.17848	-3.62653	0.00170008	0.0227779	-1.35872
EOMES	-233.376	516.689	-6.64382	4.33842e-07	5.57035e-06	0.842231		ANKRD10	-0.707442	9.51741	-3.62574	0.00170317	0.0228028	-1.36045
MYLK2	10.3523	22.9672	6.64301	4.34736e-07	5.57781e-06	0.841565		PIGF	-0.722741	6.9023	-3.62338	0.00171252	0.0229082	-1.36567
PCDHB6	5.72381	13.9971	6.64223	4.35593e-07	5.58073e-06	0.840929		PA2G4	0.62205	16.0281	3.62313	0.0017135	0.0229082	-1.36622
RBAK-RBAKDN	-167.982	436.078	-6.64219	4.35647e-07	5.58073e-06	0.840889		ACTA1	0.350706	7.53869	3.62271	0.00171519	0.0229144	-1.36716
GPHA2	86.4549	156.429	6.64196	4.35902e-07	5.58073e-06	0.8407		CHIC2	-0.584839	7.10361	-3.61784	0.00173465	0.0231576	-1.37791
IFT46	-102.478	330.704	-6.64092	4.37056e-07	5.5915e-06	0.839845		RBAK	0.610827	12.9822	3.61752	0.0017359	0.0231578	-1.3786
SLC8A2	12.2736	31.5869	6.64013	4.3793e-07	5.59866e-06	0.839199		MVB12B	0.888332	9.13094	3.61706	0.00173775	0.0231658	-1.37961
ZSCAN32	-212.762	794.266	-6.63853	4.39712e-07	5.61742e-06	0.837886		HIKESHI	0.639906	10.0393	3.61651	0.00173998	0.0231789	-1.38083
NAA16	-53.2299	82.8847	-6.63434	4.44424e-07	5.67356e-06	0.834438		SENP7	-1.04743	9.13539	-3.61511	0.00174563	0.0232376	-1.38392
ZSCAN12	-10.2347	21.5429	-6.63325	4.45661e-07	5.68529e-06	0.833539		ACTR3	-0.582817	16.96	-3.61404	0.00174997	0.0232788	-1.38629
ESF1	-42.2418	80.2399	-6.63201	4.4707e-07	5.69919e-06	0.832517		RPLP1	0.575873	18.4239	3.61343	0.00175243	0.0232948	-1.38763
GML	42.7637	95.0529	6.63126	4.47932e-07	5.70322e-06	0.831894		TCF12	-0.524074	9.78098	-3.61307	0.0017539	0.0232977	-1.38843
A1BG	15.5111	47.9286	6.63094	4.48295e-07	5.70322e-06	0.831632		MPZL1	-0.897864	8.30224	-3.61241	0.00175658	0.0233166	-1.38989
TMEM19	-213.376	546.977	-6.63089	4.48345e-07	5.70322e-06	0.831595		CCL14	0.324034	2.96229	3.6117	0.00175946	0.0233382	-1.39145
PDE12	-49.2819	100.967	-6.62928	4.50183e-07	5.72252e-06	0.830271		MINK1	0.897923	8.18994	3.61126	0.00176128	0.0233451	-1.39243
OR10R2	6.29694	11.0562	6.62838	4.51223e-07	5.73165e-06	0.829525		MAP7D3	-0.961219	8.00369	-3.61093	0.00176262	0.0233451	-1.39316
CKS1B	-193.55	573.074	-6.6267	4.53157e-07	5.75213e-06	0.828139		MPC2	-0.572508	9.52339	-3.61065	0.00176374	0.0233451	-1.39376
UCKL1	-929.805	2036.99	-6.62375	4.56575e-07	5.7914e-06	0.825705		SMU1	-0.477319	10.3521	-3.61033	0.00176504	0.0233457	-1.39447
GDF11	-32.706	64.7246	-6.62266	4.57837e-07	5.80328e-06	0.824811		YY1AP1	0.542825	13.2392	3.60713	0.00177819	0.0235029	-1.40154
MYOZ1	35.5257	84.4733	6.62214	4.58441e-07	5.80681e-06	0.824384		TCP11L2	-0.652215	10.2384	-3.60658	0.00178044	0.023516	-1.40274
COBLL1	-177.84	307.248	-6.62179	4.58852e-07	5.80789e-06	0.824094		ARHGAP5	-1.31903	7.84319	-3.60589	0.00178331	0.0235372	-1.40428
MYH6	8.87551	26.8041	6.61922	4.61866e-07	5.8419e-06	0.821972		MRPL12	0.610345	7.34726	3.60485	0.00178758	0.0235649	-1.40656
RRN3	-1182.05	2397.11	-6.61657	4.64996e-07	5.87733e-06	0.819782		SNRPB	-0.608267	5.71735	-3.60477	0.00178794	0.0235649	-1.40675
CRYBB2	14.0691	36.1291	6.61506	4.66783e-07	5.89067e-06	0.818538		NOC3L	-0.92442	5.80023	-3.60385	0.00179173	0.0235981	-1.40877
SPAM1	26.5858	88.4869	6.61486	4.67023e-07	5.89067e-06	0.818372		RPGR	-1.17033	7.53663	-3.60343	0.00179346	0.0236042	-1.40969
RNF14	-325.876	944.693	-6.61484	4.67042e-07	5.89067e-06	0.818359		USP35	0.628888	6.46188	3.60308	0.00179492	0.0236067	-1.41046
DOCK11	2624.89	8470.04	6.61455	4.6739e-07	5.8909e-06	0.818117		MIB1	-0.802369	7.49282	-3.60272	0.00179644	0.0236099	-1.41127
NOP2	-97.7927	206.506	-6.61347	4.68682e-07	5.90301e-06	0.817222		TRUB1	-0.614824	7.29564	-3.60141	0.00180187	0.0236647	-1.41415
VDR	448.585	965.754	6.61092	4.71734e-07	5.93726e-06	0.815116		PSG11	-0.30514	3.55153	-3.60092	0.00180393	0.023675	-1.41523
C6ORF136	-61.643	160.246	-6.60879	4.74298e-07	5.96533e-06	0.813357		ZNF852	0.528393	6.91636	3.59817	0.00181545	0.0238094	-1.4213
NEPRO	-111.781	461.973	-6.60785	4.75433e-07	5.97538e-06	0.812582		TOP1	-0.661579	9.33496	-3.59633	0.0018232	0.0238942	-1.42536
BRF2	-222.855	408.265	-6.60426	4.79805e-07	6.0261e-06	0.809609		BCAS3	-0.803205	7.32787	-3.59511	0.00182835	0.0239448	-1.42804
PASK	-185.127	187.03	-6.60298	4.8137e-07	6.0415e-06	0.808551		CKS2	-0.833855	6.09796	-3.59471	0.00183006	0.0239495	-1.42893
ZC3HC1	-85.0235	270.853	-6.60216	4.82381e-07	6.04618e-06	0.80787		RAP2A	-0.84601	7.9231	-3.59416	0.00183238	0.0239495	-1.43014
ALOX5	4860.78	11621	6.60212	4.8242e-07	6.04618e-06	0.807844		CCDC134	0.658485	7.28374	3.59412	0.00183257	0.0239495	-1.43024
GABPB2	-29.1144	74.0819	-6.60098	4.83828e-07	6.05956e-06	0.806897		ADAM17	-0.795999	9.99627	-3.59274	0.00183841	0.02399	-1.43327
RFC5	-81.7764	266.458	-6.60042	4.84514e-07	6.0639e-06	0.806437		RSPRY1	-0.561032	9.50934	-3.5926	0.00183899	0.02399	-1.43357
PRR32	31.6973	87.0778	6.5968	4.89004e-07	6.11581e-06	0.803439		RBM39	-0.881507	10.7286	-3.59248	0.00183954	0.02399	-1.43385
WDR55	-440.929	1524.35	-6.59437	4.92046e-07	6.14954e-06	0.801424		CHD9	-0.961346	9.34891	-3.59193	0.00184186	0.0240035	-1.43506
SPINK4	8.42381	23.2972	6.59394	4.92589e-07	6.15017e-06	0.801065		F8	-0.831315	5.20943	-3.59148	0.00184378	0.0240117	-1.43605
PLA2G2F	12.428	33.7138	6.59378	4.92786e-07	6.15017e-06	0.800935		SP4	-0.897862	8.06249	-3.59004	0.00184993	0.024075	-1.43922
BANF2	6.4912	20.5607	6.59319	4.93526e-07	6.15511e-06	0.800447		BEST2	0.523876	4.13597	3.58971	0.00185137	0.0240769	-1.43996
C17ORF75	-43.2288	69.3578	-6.58848	4.99488e-07	6.21777e-06	0.796541		SKA2	-0.948611	9.1703	-3.58791	0.00185907	0.0241602	-1.44392
THBD	97.3206	168.02	6.58804	5.00054e-07	6.21777e-06	0.796173		CCDC80	0.603111	3.7286	3.58525	0.00187054	0.0242904	-1.44977
ATXN2L	-666.214	2196.01	-6.58794	5.00175e-07	6.21777e-06	0.796094		SNRPE	-0.910226	9.98717	-3.58484	0.00187234	0.0242904	-1.45069
NUBPL	-135.931	258.636	-6.58783	5.00321e-07	6.21777e-06	0.795999		FOXP3	0.734608	5.41126	3.58468	0.00187301	0.0242904	-1.45103
C4ORF19	10.8561	27.5918	6.58775	5.00421e-07	6.21777e-06	0.795934		THAP12	-0.813752	10.4968	-3.58296	0.00188049	0.0243586	-1.45483
KIAA1614	177.661	283.028	6.58758	5.00641e-07	6.21777e-06	0.795791		DCTN4	-0.489785	11.9447	-3.58287	0.00188089	0.0243586	-1.45503
SLC7A10	19.2594	43.2046	6.58669	5.01779e-07	6.22757e-06	0.795052		TOMM70	-0.628425	7.90302	-3.58237	0.00188305	0.0243696	-1.45612
ORC6	-23.4607	28.7713	-6.58546	5.03347e-07	6.24269e-06	0.794037		RASGEF1B	-1.26219	7.64605	-3.582	0.00188469	0.0243739	-1.45695
MAGEB4	10.4265	32.1568	6.58447	5.04619e-07	6.25412e-06	0.793215		ARMT1	-0.729555	7.90077	-3.58091	0.00188943	0.0244097	-1.45934
SLF2	-235.484	916.487	-6.58264	5.06979e-07	6.27901e-06	0.791696		ZFC3H1	-1.3638	8.62617	-3.58076	0.00189008	0.0244097	-1.45967
CA5B	-171.69	478.387	-6.57951	5.11052e-07	6.32507e-06	0.78909		FH	-0.623776	8.41835	-3.57976	0.00189446	0.0244445	-1.46187
SLC25A38	-644.098	1248.94	-6.5784	5.12489e-07	6.33846e-06	0.788176		RHBDF2	-0.858001	8.67932	-3.57955	0.0018954	0.0244445	-1.46235
CATSPERG	34.9354	69.9554	6.5772	5.14066e-07	6.35356e-06	0.787175		NKX6-2	0.34349	3.32341	3.57876	0.00189884	0.0244714	-1.46407
PPP4R3A	-909.552	2437.24	-6.57262	5.20109e-07	6.42034e-06	0.783366		PARK7	-0.576374	13.5701	-3.57847	0.00190012	0.0244714	-1.46472
CAMK2D	-105.073	228.384	-6.57251	5.20259e-07	6.42034e-06	0.783272		ZNF431	-0.691209	7.70109	-3.5775	0.0019044	0.024502	-1.46686
CCDC13	17.4889	37.4834	6.57229	5.20548e-07	6.42034e-06	0.783091		PSMD7	-0.482484	11.3943	-3.57733	0.00190513	0.024502	-1.46722
HOOK1	-56.6139	52.8933	-6.57102	5.22234e-07	6.43667e-06	0.782037		ANKRD12	-0.940547	13.7635	-3.57644	0.00190906	0.0245259	-1.46919
RPL15	-3246.81	7484.13	-6.57064	5.22747e-07	6.43855e-06	0.781717		NDUFAF5	-0.65814	7.3183	-3.57622	0.00191005	0.0245259	-1.46968
ARRDC5	-350.018	667.995	-6.56884	5.25152e-07	6.46371e-06	0.78022		CTAGE15	-0.606646	4.16523	-3.57602	0.00191094	0.0245259	-1.47012
FUS	-1327.58	4107.93	-6.56751	5.26933e-07	6.48117e-06	0.779116		KCTD1	-0.625233	5.3423	-3.57265	0.0019259	0.0247009	-1.47755
BCOR	-49.6214	105.474	-6.56603	5.28923e-07	6.50116e-06	0.777886		MIS18BP1	-0.970589	9.37008	-3.57184	0.00192949	0.0247299	-1.47933
NOM1	-231.641	488.142	-6.5647	5.30724e-07	6.51881e-06	0.776777		PELI2	-0.867203	8.58408	-3.56915	0.00194154	0.0248672	-1.48525
EID3	-161.49	239.184	-6.56417	5.31442e-07	6.52314e-06	0.776335		TUT7	-0.919553	13.8651	-3.56797	0.00194685	0.0249053	-1.48785
RGPD3	-744.056	1571.72	-6.56374	5.32028e-07	6.52584e-06	0.775976		ASF1A	-0.934314	8.8588	-3.56767	0.00194818	0.0249053	-1.4885
MFNG	-224.659	888.015	-6.56291	5.33147e-07	6.53508e-06	0.77529		XRCC2	-0.587981	3.94482	-3.5676	0.00194853	0.0249053	-1.48867
KRBOX4	-196.169	486.911	-6.56199	5.34401e-07	6.54595e-06	0.774524		ATP1A1	1.0509	13.4647	3.56604	0.00195557	0.0249782	-1.49211
LTV1	-171.745	450.526	-6.56076	5.3609e-07	6.56214e-06	0.773493		CLEC7A	-0.97637	16.5733	-3.56479	0.0019612	0.0250329	-1.49484
ACR	74.8497	136.877	6.56029	5.36737e-07	6.56555e-06	0.7731		SLC30A1	-0.7963	6.61042	-3.5637	0.00196616	0.0250724	-1.49725
PPFIA1	249.288	1168.67	6.55988	5.37295e-07	6.56624e-06	0.77276		CHSY1	-0.692783	9.77695	-3.56352	0.00196699	0.0250724	-1.49765
NUDCD3	-56.6322	193.641	-6.55971	5.37529e-07	6.56624e-06	0.772618		COX20	-0.531872	8.98188	-3.56228	0.00197262	0.0251113	-1.50037
SERPINH1	-115.089	372.313	-6.55837	5.39364e-07	6.57789e-06	0.771505		CFD	-0.59669	6.49697	-3.56226	0.00197274	0.0251113	-1.50043
DTD2	-99.4337	378.109	-6.55826	5.39516e-07	6.57789e-06	0.771413		PPFIA1	-0.454963	5.70857	-3.56087	0.00197909	0.0251749	-1.50349
MFSD8	-128.684	507.697	-6.55821	5.39588e-07	6.57789e-06	0.77137		SELENOS	-0.701296	6.55497	-3.56057	0.00198047	0.0251752	-1.50415
ZMYND11	-439.184	876.078	-6.55781	5.40146e-07	6.58019e-06	0.771032		BLCAP	-0.677082	7.18168	-3.55891	0.00198806	0.025254	-1.50779
FGR	6907.32	22122.3	6.55659	5.41827e-07	6.59617e-06	0.770017		NIPAL2	-0.732215	8.94323	-3.55862	0.00198938	0.025254	-1.50843
CYB561A3	-1560.76	3187.82	-6.55464	5.44528e-07	6.62454e-06	0.768393		TALDO1	-0.670449	11.4574	-3.55827	0.001991	0.0252574	-1.5092
SLITRK3	24.4656	50.3905	6.55276	5.47144e-07	6.65182e-06	0.766827		THAP5	-0.97811	8.67715	-3.55765	0.00199384	0.0252762	-1.51056
PCGF6	-157.735	425.639	-6.55074	5.49973e-07	6.68164e-06	0.765142		GNPAT	-0.37885	9.67797	-3.55416	0.00200999	0.0254496	-1.51824
NADK2	-87.5188	269.498	-6.55048	5.50345e-07	6.68164e-06	0.76492		CCDC102A	-0.423845	5.15636	-3.55411	0.00201026	0.0254496	-1.51836
DSC2	1614.2	1387.15	6.54989	5.5117e-07	6.68263e-06	0.764431		RBM25	-0.772387	7.31408	-3.55333	0.00201386	0.0254778	-1.52006
NOB1	-178.587	476.605	-6.54989	5.51176e-07	6.68263e-06	0.764427		UBR4	0.5391	13.1946	3.55114	0.00202411	0.0255902	-1.5249
ANGPTL8	24.2743	58.9077	6.54703	5.55207e-07	6.72693e-06	0.762045		ZFAT	-0.528437	5.69882	-3.54986	0.00203009	0.0256484	-1.52771
MNAT1	-211.507	626.218	-6.54643	5.56057e-07	6.73267e-06	0.761544		DHX29	-0.681367	9.6631	-3.54596	0.00204845	0.0258499	-1.53627
SPATA31E1	9.50918	25.3371	6.54469	5.58535e-07	6.75809e-06	0.76009		EREG	-1.00978	4.47555	-3.54589	0.00204883	0.0258499	-1.53645
PRSS23	-586.711	716.375	-6.54422	5.59206e-07	6.75864e-06	0.759697		UHMK1	-0.680942	12.781	-3.54502	0.00205292	0.02585	-1.53835
MEGF9	4117.57	7391.26	6.54413	5.59338e-07	6.75864e-06	0.75962		ICAM1	-0.699589	6.25736	-3.54501	0.00205298	0.02585	-1.53837
COG6	-83.1989	193.152	-6.54322	5.60639e-07	6.76941e-06	0.75886		MYH15	-0.535265	3.51647	-3.54501	0.002053	0.02585	-1.53838
TMC8	-694.317	1189.48	-6.54298	5.60989e-07	6.76941e-06	0.758656		RPS6KL1	0.384043	3.61838	3.54416	0.002057	0.025881	-1.54024
RABEP2	-70.7543	164.061	-6.54217	5.62145e-07	6.77878e-06	0.757983		FFAR2	-2.04428	6.6466	-3.5439	0.00205824	0.025881	-1.54081
ZC3H8	-129.229	357.875	-6.54016	5.65046e-07	6.80917e-06	0.756298		SLF1	-0.746944	5.71907	-3.54219	0.0020664	0.0259661	-1.54458
TMEM178B	81.7066	162.632	6.53892	5.66838e-07	6.82616e-06	0.755261		EMC10	-0.525845	8.55562	-3.54109	0.00207164	0.0260143	-1.54698
FZD4	41.1263	117.799	6.53823	5.6783e-07	6.83349e-06	0.754689		UCP2	1.02003	17.2588	3.53743	0.00208923	0.0262091	-1.55503
ZGRF1	-30.3212	41.4797	-6.53602	5.71047e-07	6.86758e-06	0.752839		C2ORF49	-0.651438	7.69342	-3.53728	0.00208997	0.0262091	-1.55536
ZNF556	-8.04826	8.53178	-6.53557	5.71706e-07	6.87086e-06	0.752462		DYNC1I2	-0.684483	9.90068	-3.53621	0.00209515	0.0262563	-1.55772
RRS1	-239.258	745.69	-6.53526	5.72159e-07	6.87168e-06	0.752203		TPRKB	-0.697781	6.61821	-3.53581	0.0020971	0.0262631	-1.5586
SYNJ2BP	-122.69	268.444	-6.5346	5.73126e-07	6.87867e-06	0.75165		CDV3	-0.554766	15.9772	-3.53407	0.00210552	0.0263374	-1.56242
HAP1	118.223	211.776	6.53385	5.7422e-07	6.88717e-06	0.751025		EHBP1	-0.704301	7.07629	-3.534	0.00210586	0.0263374	-1.56257
ADA	-376.892	685.771	-6.53082	5.78685e-07	6.93606e-06	0.748487		FAM162A	-0.374321	8.59585	-3.53356	0.00210803	0.0263468	-1.56355
FAHD2B	-99.1843	263.345	-6.52975	5.80268e-07	6.95037e-06	0.747592		ZNF692	-0.507672	3.70617	-3.53208	0.00211526	0.0263984	-1.56681
LGI4	25.0466	61.3538	6.52876	5.81741e-07	6.96334e-06	0.746761		CYLD	-0.890569	11.6786	-3.532	0.00211561	0.0263984	-1.56696
LHX6	41.102	79.6756	6.52278	5.90695e-07	7.06282e-06	0.741754		HCN2	0.404101	4.34608	3.53184	0.00211641	0.0263984	-1.56733
LENG9	45.1713	163.467	6.52269	5.90844e-07	7.06282e-06	0.741671		APOOL	-0.746614	7.07142	-3.53097	0.00212068	0.0264339	-1.56924
BCAT2	-290.614	1063.26	-6.52207	5.91778e-07	7.06925e-06	0.741153		CAPZA2	-1.17202	6.91812	-3.53026	0.00212413	0.0264593	-1.57079
ACSL5	-609.592	1747.75	-6.52043	5.94262e-07	7.09417e-06	0.739779		CDC73	-0.659739	9.34147	-3.52858	0.00213242	0.0265447	-1.57449
CCKBR	40.9337	82.9298	6.52015	5.94689e-07	7.09453e-06	0.739543		DPP8	-0.532694	11.4397	-3.52799	0.00213529	0.0265627	-1.57577
MIER3	-63.8858	387.516	-6.51953	5.95625e-07	7.09734e-06	0.739027		HSBP1	-1.03818	9.08147	-3.52731	0.00213865	0.0265732	-1.57727
APLP1	138.548	310.029	6.51947	5.9572e-07	7.09734e-06	0.738975		DUSP6	-0.890309	13.9011	-3.52724	0.00213899	0.0265732	-1.57742
METTL16	-271.109	877.812	-6.51843	5.97302e-07	7.10726e-06	0.738104		HMMR	-0.476769	3.713	-3.52528	0.00214873	0.0266764	-1.58174
ZNF831	-283.145	476.575	-6.5184	5.97349e-07	7.10726e-06	0.738078		PRKACB	-1.3227	15.1438	-3.52404	0.00215489	0.026735	-1.58446
CCDC86	-106.416	260.072	-6.5167	5.99953e-07	7.13349e-06	0.736651		MRPS11	-0.484844	6.99219	-3.52295	0.00216034	0.0267706	-1.58687
ZNF440	-19.7296	27.1514	-6.51606	6.00933e-07	7.14038e-06	0.736115		PPA1	-0.732789	8.98032	-3.52289	0.00216064	0.0267706	-1.587
FBXL12	-421.584	1177.11	-6.51522	6.02238e-07	7.15113e-06	0.735403		CD200R1	-0.96317	7.73786	-3.52245	0.00216281	0.0267797	-1.58795
PNPLA2	65.9775	253.593	6.51374	6.04512e-07	7.17335e-06	0.734166		NINJ1	-0.647032	7.36101	-3.5219	0.00216556	0.0267959	-1.58916
ATP8A1	-207.287	505.63	-6.51125	6.08384e-07	7.21078e-06	0.73207		FARP2	-0.566692	7.30013	-3.521	0.00217004	0.0268335	-1.59113
BMP2K	209.769	877.25	6.51119	6.08474e-07	7.21078e-06	0.732021		NUB1	-0.722816	12.0152	-3.52065	0.00217183	0.0268378	-1.59191
GGNBP2	-599.139	2230.98	-6.51085	6.08999e-07	7.21221e-06	0.731738		VCP	0.713023	15.0424	3.51973	0.00217642	0.0268767	-1.59392
XBP1	-1306.34	2612.46	-6.51028	6.09885e-07	7.21792e-06	0.73126		TBX1	0.313473	3.47766	3.5185	0.00218263	0.0269355	-1.59663
CLSTN1	-74.9829	157.441	-6.50495	6.18265e-07	7.31225e-06	0.726776		DST	-0.904435	5.55445	-3.51677	0.00219135	0.0269919	-1.60042
PILRA	3707.62	7498.54	6.50317	6.21089e-07	7.34078e-06	0.725278		STEAP4	-1.51203	9.17474	-3.51656	0.00219242	0.0269919	-1.60088
UBE2D3	4842	23463.5	6.50049	6.25357e-07	7.38633e-06	0.723026		GPR183	-1.2217	13.2013	-3.51652	0.00219263	0.0269919	-1.60098
ODF2	-119.164	266.783	-6.50017	6.25869e-07	7.38749e-06	0.722757		ATF6	-0.634937	12.7276	-3.51615	0.00219453	0.0269919	-1.6018
PRDM15	-22.4595	50.7712	-6.49847	6.28596e-07	7.41477e-06	0.721327		NEBL	0.44129	3.35879	3.51563	0.00219713	0.0269919	-1.60292
PTPRCAP	-2159.22	2889.49	-6.49761	6.29986e-07	7.42626e-06	0.7206		ZCCHC9	-0.785993	7.82296	-3.51559	0.00219732	0.0269919	-1.60301
PEX5L	104.754	252.22	6.49618	6.32298e-07	7.4486e-06	0.719395		EBAG9	-0.750845	11.21	-3.51559	0.00219735	0.0269919	-1.60302
PRKCQ	-501.86	896.264	-6.49503	6.34148e-07	7.46546e-06	0.718434		KIF3A	-0.482825	4.80422	-3.51277	0.00221168	0.0271465	-1.6092
MTCP1	-16.2006	38.0435	-6.49395	6.35906e-07	7.47657e-06	0.717522		EGFL7	0.286986	6.14543	3.51235	0.00221384	0.0271465	-1.61013
CTDSPL2	-126.383	249.841	-6.49394	6.35929e-07	7.47657e-06	0.71751		SHMT2	0.683212	8.80937	3.51226	0.00221432	0.0271465	-1.61033
CFAP20	-348.478	1548.93	-6.49247	6.38316e-07	7.49969e-06	0.716277		MBD6	-0.706345	6.2734	-3.51127	0.00221934	0.0271902	-1.61249
LAS1L	-89.4257	167.884	-6.4905	6.41558e-07	7.53282e-06	0.714609		CREG1	-1.16864	12.3374	-3.51031	0.00222429	0.0272325	-1.61461
PDHA1	-286.709	1660.74	-6.48499	6.50663e-07	7.6347e-06	0.709968		DPH6	-0.616526	5.09915	-3.51003	0.00222572	0.0272325	-1.61522
PARP15	-236.864	402.02	-6.48375	6.52738e-07	7.65402e-06	0.708918		MKNK1	-0.442969	7.5983	-3.50952	0.00222833	0.0272466	-1.61633
VIM	10585.8	53373.8	6.48333	6.53431e-07	7.65482e-06	0.708569		PREPL	-0.746009	8.78876	-3.50853	0.00223343	0.027291	-1.61851
RPSA	-245.892	605.762	-6.48319	6.53664e-07	7.65482e-06	0.708451		CWF19L2	-1.00882	7.67472	-3.50818	0.00223528	0.0272956	-1.61929
HOXB13	18.028	44.2258	6.48281	6.54309e-07	7.65735e-06	0.708126		PTGS2	-2.66121	9.19097	-3.50726	0.00224	0.0273212	-1.6213
FGF12	14.3102	30.6923	6.48215	6.55407e-07	7.65915e-06	0.707574		ZNF644	-1.14093	9.07597	-3.5072	0.00224031	0.0273212	-1.62143
RNF6	-167.315	347.308	-6.48215	6.55412e-07	7.65915e-06	0.707571		STX11	-0.871532	11.9987	-3.50182	0.00226832	0.0276447	-1.63324
TARBP1	-113.12	283.101	-6.4818	6.55994e-07	7.65915e-06	0.707278		ADAM8	-0.697357	6.00344	-3.50115	0.00227181	0.0276692	-1.6347
ETFB	1407.04	6359.61	6.48169	6.5618e-07	7.65915e-06	0.707185		PIGP	-0.530964	8.57083	-3.50065	0.00227443	0.0276829	-1.6358
TBC1D10A	-164.303	359.728	-6.4796	6.59713e-07	7.69536e-06	0.705415		ANAPC13	-0.524731	9.66938	-3.4968	0.00229472	0.0278882	-1.64424
B4GALT4	-211.066	403.317	-6.47907	6.60605e-07	7.70073e-06	0.704969		RFFL	-0.565486	7.09546	-3.49663	0.00229561	0.0278882	-1.64461
ASF1A	-237.118	413.568	-6.47726	6.63673e-07	7.72837e-06	0.703442		BLOC1S6	-1.15264	11.5131	-3.4966	0.00229579	0.0278882	-1.64468
ZNF175	-60.674	126.666	-6.47716	6.63842e-07	7.72837e-06	0.703357		SURF1	0.583832	6.89651	3.49582	0.00229994	0.0279203	-1.6464
DSCAML1	30.3916	75.4443	6.47504	6.67452e-07	7.76533e-06	0.701568		C3ORF62	-0.686783	5.47723	-3.49363	0.00231157	0.0280294	-1.65119
GLMN	-134.411	354.932	-6.47304	6.70885e-07	7.80018e-06	0.699876		EIF3B	0.694796	7.11364	3.49356	0.00231194	0.0280294	-1.65135
IQCB1	-137.348	548.091	-6.47226	6.72229e-07	7.81072e-06	0.699216		TCN1	-1.92126	7.21497	-3.49296	0.00231513	0.0280499	-1.65266
ZBTB9	-31.0833	45.5863	-6.46979	6.76489e-07	7.8551e-06	0.697131		CXORF49B	0.319724	4.26179	3.4921	0.00231973	0.0280873	-1.65454
HLTF	-91.1997	249.427	-6.46885	6.78131e-07	7.86599e-06	0.69633		MORF4L2	-0.594642	7.10993	-3.4907	0.00232725	0.028158	-1.65762
ZNF232	-20.6048	36.8762	-6.46841	6.78891e-07	7.86599e-06	0.69596		DSC2	-1.64357	7.5898	-3.49026	0.00232964	0.028158	-1.65859
GHDC	-41.7324	94.13	-6.46827	6.79127e-07	7.86599e-06	0.695846		ZBTB18	-0.431951	7.99799	-3.49017	0.00233011	0.028158	-1.65879
TMIGD2	-184.792	274.899	-6.46824	6.7919e-07	7.86599e-06	0.695815		FAU	-0.596314	13.4025	-3.48848	0.0023392	0.0282334	-1.66248
THNSL1	-21.6472	54.9574	-6.46757	6.80354e-07	7.87437e-06	0.695249		IFT20	-0.602312	9.54825	-3.48845	0.00233938	0.0282334	-1.66256
RETREG1	-213.466	279.617	-6.46728	6.80862e-07	7.87514e-06	0.695003		MED27	-0.485199	8.80674	-3.48729	0.00234566	0.0282908	-1.6651
AGTRAP	1753.91	4243.03	6.46637	6.82453e-07	7.88843e-06	0.694233		MTERF1	-1.01877	6.72141	-3.48689	0.00234778	0.0282981	-1.66597
RPS6KC1	296.725	967.709	6.46513	6.84623e-07	7.9084e-06	0.693184		CA5B	-0.903454	13.5978	-3.4859	0.00235314	0.0283443	-1.66813
SIKE1	-94.6161	174.406	-6.46417	6.86302e-07	7.92266e-06	0.692375		ZNF138	-0.857287	7.75499	-3.48562	0.0023547	0.0283447	-1.66876
MLC1	-295.847	472.871	-6.4612	6.9155e-07	7.97808e-06	0.689858		RRAGC	-0.458876	11.2477	-3.48261	0.00237111	0.0284902	-1.67536
PELP1	58.3549	183.508	6.45732	6.98465e-07	8.05266e-06	0.686569		TRIAP1	-0.609738	5.70231	-3.48257	0.00237131	0.0284902	-1.67544
MRO	27.0349	68.3329	6.45647	6.99976e-07	8.06487e-06	0.685855		PIDD1	0.327933	3.71529	3.48256	0.00237137	0.0284902	-1.67547
SUGP2	-218.369	597.757	-6.45592	7.00975e-07	8.07116e-06	0.685384		MANEAL	0.489678	3.54057	3.48188	0.00237507	0.0285162	-1.67695
NLRC3	-670.961	1112.23	-6.45464	7.03274e-07	8.09241e-06	0.684301		ALDH5A1	0.316203	5.49049	3.48015	0.00238456	0.0286117	-1.68074
HEATR5B	-77.3581	236.556	-6.4535	7.05343e-07	8.11099e-06	0.683329		BCL7C	-0.301315	4.94339	-3.47928	0.00238935	0.0286183	-1.68264
MPC1L	9.25663	25.414	6.45255	7.07051e-07	8.1254e-06	0.682529		CPPED1	-1.07586	11.0582	-3.47918	0.00238994	0.0286183	-1.68287
DLL4	115.364	299.562	6.45152	7.08931e-07	8.14176e-06	0.681651		RC3H2	-0.631922	10.4741	-3.47911	0.00239031	0.0286183	-1.68302
CEP250	-108.712	459.998	-6.45046	7.1085e-07	8.15855e-06	0.680756		CLEC4E	-1.17233	13.9	-3.47894	0.00239127	0.0286183	-1.6834
BORCS7	-53.5302	150.734	-6.44823	7.14928e-07	8.20008e-06	0.678863		SYTL1	-0.561271	4.24028	-3.47823	0.00239517	0.0286466	-1.68495
ZNF273	-24.8518	44.0071	-6.44739	7.1647e-07	8.20979e-06	0.67815		WDFY2	-0.424492	8.0562	-3.47759	0.00239868	0.0286701	-1.68634
MAP3K7	-249.346	615.928	-6.44727	7.16695e-07	8.20979e-06	0.678046		HLA-DOA	-0.703214	4.90315	-3.47694	0.0024023	0.028695	-1.68777
P2RX5	-486.349	520.889	-6.44683	7.175e-07	8.21374e-06	0.677675		CD27	0.930735	12.1495	3.47634	0.0024056	0.0286986	-1.68908
RTF2	769.165	4333.74	6.44568	7.19619e-07	8.23272e-06	0.676698		PET117	0.659259	7.43414	3.47633	0.00240569	0.0286986	-1.68911
GNG3	15.4537	26.6439	6.44502	7.20847e-07	8.23917e-06	0.676134		KIF23	-0.576775	5.66209	-3.47534	0.00241116	0.0287454	-1.69127
STXBP5L	36.3737	81.6832	6.44488	7.21107e-07	8.23917e-06	0.676015		TIGD2	-0.475843	4.58971	-3.47443	0.00241625	0.0287877	-1.69327
NOBOX	26.8389	66.0512	6.44426	7.22244e-07	8.24488e-06	0.675493		PTEN	-0.972484	15.6066	-3.47393	0.002419	0.028802	-1.69436
CCL26	35.9294	80.1756	6.44411	7.2253e-07	8.24488e-06	0.675362		PLEKHA3	-0.516643	8.96612	-3.47331	0.0024225	0.0288147	-1.69573
BRSK1	116.853	259.678	6.44249	7.25538e-07	8.27392e-06	0.673986		MICU2	-0.7726	7.76363	-3.4728	0.00242535	0.0288147	-1.69685
EPHA5	5.65157	14.968	6.44196	7.26526e-07	8.27973e-06	0.673535		FGF6	0.537698	4.10777	3.47273	0.0024257	0.0288147	-1.69698
HAUS6	-87.0693	123.857	-6.44171	7.26994e-07	8.27973e-06	0.673322		PDSS2	-0.406165	5.25701	-3.47263	0.00242626	0.0288147	-1.6972
PJVK	-11.7938	30.5631	-6.44143	7.27514e-07	8.27973e-06	0.673085		GATAD2B	0.940134	11.7219	3.47202	0.0024297	0.0288372	-1.69855
CLIC3	-3122.87	3967.35	-6.44122	7.27903e-07	8.27973e-06	0.672908		PDCD10	-1.04733	14.6097	-3.47112	0.00243475	0.0288787	-1.70052
TUBB	-384.034	1340.55	-6.4364	7.3696e-07	8.37663e-06	0.66881		TMPO	-0.59829	11.8851	-3.46981	0.00244213	0.0289417	-1.7034
RAB11FIP3	-581.516	1286.8	-6.43619	7.37361e-07	8.37663e-06	0.66863		ZFAND5	-0.599268	13.7778	-3.46962	0.00244317	0.0289417	-1.7038
SRP68	-330.087	806.273	-6.43489	7.39825e-07	8.39645e-06	0.667524		MED12	0.680276	10.3726	3.46768	0.00245415	0.0290511	-1.70806
GAS2	13.6918	56.8046	6.43477	7.40047e-07	8.39645e-06	0.667425		RTF1	-0.644792	10.1961	-3.46743	0.00245553	0.0290511	-1.70859
CCL15	32.7314	99.1671	6.43363	7.42211e-07	8.41566e-06	0.666457		TRIP6	0.437515	6.10898	3.46622	0.00246241	0.029114	-1.71125
SRSF2	-785.035	1734.58	-6.43259	7.44195e-07	8.43279e-06	0.665572		SLC16A6	-0.656559	9.33993	-3.46556	0.00246616	0.0291297	-1.7127
ERCC4	-65.1759	158.358	-6.42866	7.51742e-07	8.51291e-06	0.662225		RHOQ	-0.715342	12.4663	-3.46543	0.00246687	0.0291297	-1.71297
PIP4K2B	-411.257	1302.81	-6.4281	7.5281e-07	8.51544e-06	0.661754		CYTIP	-0.708877	16.3337	-3.46502	0.00246924	0.0291392	-1.71388
IKZF5	-212.83	334.688	-6.42789	7.53222e-07	8.51544e-06	0.661573		PIGV	0.462753	4.64029	3.4642	0.0024739	0.029166	-1.71567
SCRIB	-422.995	1243.38	-6.4278	7.53397e-07	8.51544e-06	0.661496		MFSD14A	-0.512159	12.0212	-3.46407	0.00247464	0.029166	-1.71595
PHF10	-505.099	1263.25	-6.42538	7.58101e-07	8.55817e-06	0.65943		ZNF619	0.438007	4.66901	3.46323	0.00247941	0.0292037	-1.71778
RALGPS1	-45.6187	141.287	-6.42536	7.58137e-07	8.55817e-06	0.659415		CHCHD3	-0.52538	9.58421	-3.46291	0.00248123	0.0292065	-1.71848
ZNF441	-38.3435	49.8822	-6.42264	7.63441e-07	8.6126e-06	0.6571		TMEM126A	-0.593478	7.06981	-3.46264	0.00248279	0.0292065	-1.71908
ZNF772	-55.1592	93.0996	-6.41896	7.70689e-07	8.68888e-06	0.653962		PPP2R3C	-0.417403	5.92129	-3.46185	0.0024873	0.0292411	-1.7208
DNAJC24	-570.748	1734.98	-6.41809	7.72421e-07	8.7029e-06	0.653217		MS4A7	-1.34667	11.6893	-3.46104	0.00249196	0.0292682	-1.72258
FCRL1	-565.007	487.638	-6.41775	7.73091e-07	8.70496e-06	0.652929		ATAD1	-0.771523	11.4069	-3.46088	0.00249291	0.0292682	-1.72294
EDEM1	-323.975	941.849	-6.4175	7.73586e-07	8.70504e-06	0.652716		GTF2F2	-0.518725	8.97715	-3.46063	0.00249432	0.0292682	-1.72348
ZBTB49	-63.3531	221.826	-6.41535	7.77868e-07	8.7477e-06	0.650882		STAC2	0.348801	3.2933	3.46011	0.00249729	0.0292845	-1.72461
IMPDH2	-1164.03	2631.92	-6.41402	7.8052e-07	8.772e-06	0.649751		STX12	-0.564094	8.96079	-3.45942	0.0025013	0.0293131	-1.72613
ACAD8	-49.652	211.23	-6.413	7.82583e-07	8.78965e-06	0.648874		APOBEC3A	-2.06593	8.33514	-3.45884	0.00250466	0.029334	-1.7274
MRFAP1L1	-982.444	1940.71	-6.41266	7.83251e-07	8.79163e-06	0.64859		SGPL1	0.699806	7.55623	3.45701	0.0025152	0.0294235	-1.73139
PHF14	-147.823	413.794	-6.41235	7.83871e-07	8.79306e-06	0.648327		LYZL2	0.270854	2.93253	3.45697	0.00251546	0.0294235	-1.73149
CDK6	-158.477	311.021	-6.41132	7.85956e-07	8.8109e-06	0.647444		MTRNR2L7	0.754495	5.29633	3.45611	0.00252045	0.029449	-1.73337
RSPRY1	-63.6215	243.622	-6.41056	7.87494e-07	8.81897e-06	0.646794		SYNRG	0.616822	14.3006	3.45591	0.00252157	0.029449	-1.73379
ZFAND1	-474.477	1228.35	-6.41048	7.87664e-07	8.81897e-06	0.646722		RNF183	-0.356426	3.30564	-3.45577	0.00252239	0.029449	-1.7341
DTHD1	-29.9226	51.5886	-6.40964	7.89365e-07	8.83247e-06	0.646005		TMED10	-0.502375	12.6919	-3.45353	0.00253546	0.029583	-1.73901
POU3F3	103.277	214.513	6.40773	7.93243e-07	8.8703e-06	0.644376		KIAA1586	-0.643554	9.21296	-3.45232	0.00254254	0.029647	-1.74166
CETN3	-431.696	1096.88	-6.40506	7.98699e-07	8.92572e-06	0.642095		RGPD5	-1.01747	12.1348	-3.45134	0.00254829	0.0296954	-1.7438
OR4C5	8.7659	21.6013	6.40388	8.01117e-07	8.94714e-06	0.64109		CERS2	0.909774	11.4396	3.4478	0.00256916	0.0299166	-1.75154
NUP188	-125.794	373.214	-6.40086	8.0736e-07	9.01123e-06	0.638506		DHX57	-0.519526	7.73112	-3.44748	0.00257103	0.0299166	-1.75223
CPNE5	-1603.28	2313.14	-6.39971	8.09739e-07	9.03214e-06	0.637526		COMMD10	-0.822181	10.0832	-3.4473	0.00257209	0.0299166	-1.75263
DUSP10	-114.905	222.022	-6.39861	8.12035e-07	9.05208e-06	0.636584		ZRANB2	-1.03217	9.37227	-3.44695	0.00257415	0.0299219	-1.75339
ERCC3	-1179.93	4457.78	-6.39685	8.15729e-07	9.08759e-06	0.635072		PIK3CG	-0.508128	13.4413	-3.44659	0.00257632	0.0299284	-1.75419
CCDC191	-15.9446	17.0999	-6.39612	8.17244e-07	9.09878e-06	0.634455		TBC1D3C	-0.477629	6.59126	-3.44552	0.00258269	0.0299836	-1.75653
CACNG7	27.7802	77.1924	6.39545	8.18668e-07	9.10896e-06	0.633874		FBXO3	-0.597677	8.05882	-3.4434	0.00259532	0.0300955	-1.76116
IFITM5	11.8903	30.7249	6.39467	8.203e-07	9.12143e-06	0.633211		TMEM11	-0.35374	7.83111	-3.44336	0.00259555	0.0300955	-1.76125
SELENOV	8.7227	21.4005	6.39367	8.22424e-07	9.13936e-06	0.63235		SYT16	-0.500686	4.01502	-3.44305	0.00259743	0.0300985	-1.76193
C2ORF66	106.561	195.722	6.39122	8.27617e-07	9.19133e-06	0.630253		SGCB	-0.79446	5.30195	-3.44234	0.00260167	0.0301288	-1.76348
CCT7	-909.338	4351.87	-6.39019	8.29802e-07	9.20987e-06	0.629374		CHD1	-1.18445	13.0458	-3.43962	0.00261801	0.0302993	-1.76942
TMEM68	-105.391	265.244	-6.38928	8.3175e-07	9.22576e-06	0.628592		CGB7	0.285228	3.53158	3.43669	0.00263574	0.0304855	-1.77583
ASTE1	-31.2355	33.0242	-6.38739	8.35796e-07	9.26487e-06	0.626974		LYRM7	-1.12647	8.39251	-3.43638	0.00263758	0.0304878	-1.77649
MESP2	16.533	48.846	6.38554	8.39791e-07	9.30338e-06	0.625384		G3BP2	-0.667734	15.2254	-3.4357	0.00264174	0.030517	-1.77799
SMIM22	14.5032	36.3889	6.38402	8.43074e-07	9.33396e-06	0.624083		DPY19L3	-0.618037	6.58176	-3.43328	0.0026565	0.0306685	-1.78327
NUP35	-66.7411	340.084	-6.38288	8.45536e-07	9.35541e-06	0.62311		CLPX	-0.467997	11.0814	-3.43128	0.00266878	0.030791	-1.78765
C8ORF33	-77.9756	151.17	-6.38182	8.47847e-07	9.37517e-06	0.6222		CKLF-CMTM1	-0.806274	6.79919	-3.42999	0.0026767	0.0308461	-1.79046
LRRTM4	23.3157	36.3326	6.37974	8.524e-07	9.41425e-06	0.620412		ACER3	-0.734373	8.16821	-3.42996	0.00267687	0.0308461	-1.79052
BFSP2	38.809	95.2931	6.37972	8.52436e-07	9.41425e-06	0.620398		SUCLG1	-0.536055	9.2437	-3.42878	0.00268412	0.0309105	-1.79309
BEND5	-85.8142	90.8905	-6.3776	8.57101e-07	9.45991e-06	0.618577		WFDC10A	-0.3758	4.95485	-3.42797	0.00268917	0.0309496	-1.79487
NIPAL1	28.8715	83.7896	6.37719	8.58004e-07	9.46209e-06	0.618225		CDK7	-0.892296	8.5257	-3.42739	0.00269276	0.0309718	-1.79614
ARFGEF2	-46.6052	136.771	-6.37703	8.58359e-07	9.46209e-06	0.618087		LDHD	0.246771	3.5432	3.42642	0.00269876	0.0310216	-1.79825
RPLP2	-10435.2	32190.1	-6.37576	8.61158e-07	9.48709e-06	0.617		GFM1	-0.717631	8.70792	-3.42536	0.00270537	0.0310679	-1.80057
GPLD1	-8.66267	10.3352	-6.37485	8.63177e-07	9.50347e-06	0.616218		ELMO1	0.951605	11.5709	3.42524	0.00270613	0.0310679	-1.80084
ARL6	-12.7523	20.9925	-6.37378	8.65559e-07	9.51818e-06	0.615298		GOLGA8J	-0.436445	5.73596	-3.42495	0.00270791	0.0310692	-1.80146
KIF4A	21.8372	45.7064	6.37357	8.66023e-07	9.51818e-06	0.615119		RO60	-1.27795	10.1315	-3.42433	0.0027118	0.0310947	-1.80282
TXLNA	-43.3008	204.21	-6.37353	8.66113e-07	9.51818e-06	0.615084		GASK1B	-1.01947	11.6551	-3.42323	0.00271863	0.0311536	-1.80521
INTS4	-248.964	859.893	-6.37329	8.66651e-07	9.51823e-06	0.614877		VBP1	-0.6497	8.38155	-3.42297	0.00272029	0.0311536	-1.80579
SFPQ	-759.385	3230.06	-6.37295	8.67405e-07	9.52065e-06	0.614587		REEP6	0.4501	5.12728	3.42198	0.00272646	0.0312051	-1.80794
CAPN12	-133.904	347.233	-6.37128	8.71154e-07	9.55116e-06	0.613146		DOCK5	-1.20018	12.2254	-3.42073	0.00273436	0.0312762	-1.81068
GRIK5	62.1465	182.98	6.37123	8.71255e-07	9.55116e-06	0.613107		PTS	-0.933017	7.69866	-3.41941	0.00274264	0.0313072	-1.81355
FCRL3	-503.163	831.464	-6.37099	8.71799e-07	9.55126e-06	0.612899		EPHB6	0.523049	6.1356	3.41922	0.00274386	0.0313072	-1.81397
AMT	-282.088	703.853	-6.36892	8.76455e-07	9.59638e-06	0.611119		BTF3L4	-0.487779	11.2123	-3.4191	0.00274461	0.0313072	-1.81423
PSMG1	-40.7327	107.687	-6.36795	8.78634e-07	9.61433e-06	0.610289		NOTCH4	-0.433869	4.73852	-3.41907	0.00274476	0.0313072	-1.81428
ZNF354B	-46.7555	90.8476	-6.36675	8.81366e-07	9.63833e-06	0.609251		DNAJB4	-0.822358	6.03164	-3.41896	0.00274548	0.0313072	-1.81453
IL15	291.019	602.099	6.36438	8.86739e-07	9.68571e-06	0.60722		PPP4R3C	-0.509308	3.27205	-3.41799	0.00275159	0.0313534	-1.81664
TNPO2	-298.835	493.59	-6.36436	8.86785e-07	9.68571e-06	0.607202		MAGI3	0.412881	6.90287	3.41779	0.0027529	0.0313534	-1.81709
AMIGO3	52.0026	106.741	6.36378	8.88127e-07	9.69244e-06	0.606697		TGFB1	0.70975	14.7617	3.41739	0.00275544	0.0313632	-1.81797
MAP4K5	-173.75	527.725	-6.36343	8.88909e-07	9.69244e-06	0.606403		GABPA	-0.708644	8.35392	-3.41628	0.00276243	0.0314117	-1.82037
ATXN3	-160.337	422.419	-6.36338	8.89031e-07	9.69244e-06	0.606357		UCHL3	-0.52355	9.10227	-3.41617	0.00276318	0.0314117	-1.82063
CLEC2B	2834.36	6395.73	6.36222	8.91686e-07	9.71546e-06	0.60536		SPATA31A5	0.406129	3.76083	3.41592	0.00276477	0.0314117	-1.82117
CCR7	-1236.2	1006.34	-6.36081	8.94922e-07	9.74441e-06	0.604148		RSL24D1	-0.779278	11.1743	-3.41482	0.00277173	0.0314593	-1.82355
ADH1A	16.4667	34.5065	6.36059	8.95435e-07	9.74441e-06	0.603956		CWC15	-0.480865	6.86222	-3.41473	0.00277234	0.0314593	-1.82376
KCNH3	31.6305	76.0861	6.35768	9.02159e-07	9.8116e-06	0.601453		TRAPPC11	-0.513731	9.89086	-3.41395	0.00277731	0.0314785	-1.82546
ATG12	-104.756	462.335	-6.35721	9.03263e-07	9.81762e-06	0.601044		ZRSR2	-0.890228	6.43677	-3.41393	0.00277741	0.0314785	-1.8255
STX11	3163.01	5903.73	6.35573	9.06716e-07	9.84915e-06	0.599767		LCP1	-0.516567	18.3863	-3.41231	0.00278783	0.03154	-1.82905
FLI1	-137.878	415.095	-6.3553	9.07709e-07	9.85395e-06	0.599401		S1PR2	-0.331944	3.97149	-3.4123	0.00278787	0.03154	-1.82906
PTX4	-663.922	836.688	-6.35427	9.10113e-07	9.87404e-06	0.598515		PIGX	-0.687327	7.90586	-3.41229	0.00278792	0.03154	-1.82908
HSF4	11.9701	38.4215	6.35279	9.13596e-07	9.9058e-06	0.597237		CASD1	-0.772924	11.553	-3.41134	0.00279404	0.0315731	-1.83116
TMEM182	-8.51105	16.1161	-6.34964	9.21027e-07	9.97467e-06	0.594524		PLA2G2A	0.305468	3.18029	3.41124	0.0027947	0.0315731	-1.83138
TRIP11	-48.3345	281.743	-6.34963	9.21065e-07	9.97467e-06	0.59451		NEMP2	-0.587867	7.4542	-3.41104	0.00279594	0.0315731	-1.8318
TULP4	-591.66	1549.26	-6.34868	9.23315e-07	9.99296e-06	0.593693		FMR1	-0.73799	10.4696	-3.4101	0.002802	0.0316146	-1.83386
PHLDB3	-415.887	574.915	-6.34753	9.2605e-07	1.00165e-05	0.592702		NMI	-1.18901	10.9548	-3.40994	0.00280302	0.0316146	-1.8342
TMEM127	316.719	1362.39	6.34719	9.2686e-07	1.00192e-05	0.592409		TRAPPC12	0.613613	9.23235	3.40843	0.00281278	0.0317056	-1.8375
OR8K5	14.8975	26.1443	6.34672	9.2798e-07	1.00215e-05	0.592004		SPATA31A7	0.296435	4.72912	3.40772	0.00281736	0.0317378	-1.83904
RASAL2	47.2051	119.049	6.34635	9.28863e-07	1.00215e-05	0.591686		IL3	0.324955	3.46014	3.40746	0.00281905	0.0317378	-1.83961
ZNF836	-20.4133	32.531	-6.34624	9.29122e-07	1.00215e-05	0.591593		GNPTG	-0.53889	5.63099	-3.40515	0.00283408	0.0318877	-1.84465
BRMS1L	-38.6279	88.4107	-6.34616	9.29324e-07	1.00215e-05	0.59152		SS18	-0.456066	13.2378	-3.40345	0.0028452	0.0319935	-1.84836
DTX3	-1114.77	1637.92	-6.34408	9.34302e-07	1.00691e-05	0.589729		WDFY3	-0.838246	6.70371	-3.4023	0.0028527	0.0320536	-1.85086
ZDHHC24	-93.6827	104.97	-6.33843	9.48015e-07	1.02108e-05	0.584844		NIPBL	-0.748164	11.4639	-3.40211	0.00285399	0.0320536	-1.85129
ZBTB25	-157.102	230.25	-6.33724	9.50924e-07	1.02359e-05	0.583816		PRRG4	-1.15841	7.62219	-3.40079	0.00286264	0.0321234	-1.85416
INTS8	-103.357	312.462	-6.33503	9.56352e-07	1.02852e-05	0.581907		CTDSP1	0.60346	12.0668	3.4006	0.00286389	0.0321234	-1.85457
ACTR3C	168.791	275.276	6.3349	9.56657e-07	1.02852e-05	0.5818		MXD3	0.341153	5.02318	3.40025	0.00286617	0.0321234	-1.85533
ZSCAN31	14.2717	50.0759	6.33448	9.57708e-07	1.02886e-05	0.581431		KIF13A	-0.677725	8.34794	-3.40011	0.00286712	0.0321234	-1.85564
FOXH1	-68.192	80.8825	-6.3342	9.58396e-07	1.02886e-05	0.58119		RERE	0.652076	7.85127	3.39953	0.00287092	0.0321467	-1.8569
SCT	-12.3136	17.205	-6.33408	9.58697e-07	1.02886e-05	0.581085		ADGRB3	0.382477	3.32143	3.39927	0.00287265	0.0321467	-1.85747
C2ORF50	18.1883	51.3474	6.33329	9.6063e-07	1.03031e-05	0.580409		DIPK2A	-0.583307	10.6788	-3.39753	0.00288416	0.0322562	-1.86126
CFAP298	-338.734	1065.53	-6.33251	9.62566e-07	1.03122e-05	0.579733		CTSC	-0.675246	13.5266	-3.39705	0.00288733	0.0322722	-1.8623
FNDC11	-12.2347	21.5051	-6.33249	9.6263e-07	1.03122e-05	0.579711		TMEM30A	-0.734324	12.747	-3.39642	0.00289153	0.0322997	-1.86368
HSD17B11	1203.64	3789.91	6.33135	9.65444e-07	1.03308e-05	0.578731		ZNF70	0.543274	5.37011	3.39602	0.00289419	0.0323101	-1.86455
PPP3CC	-695.809	1298.75	-6.33129	9.656e-07	1.03308e-05	0.578677		CCDC88C	0.795621	13.3806	3.39566	0.00289656	0.0323172	-1.86533
CHD9	-278.261	777.163	-6.33109	9.6611e-07	1.03308e-05	0.5785		SPATA7	-0.494476	3.92301	-3.39537	0.00289855	0.0323199	-1.86597
CASP1	2083.13	7832.01	6.33032	9.68007e-07	1.03435e-05	0.577841		CEP19	-0.789903	5.03099	-3.39422	0.00290618	0.0323856	-1.86847
MCM5	-223.533	533.967	-6.33015	9.68451e-07	1.03435e-05	0.577687		KLHDC3	0.650363	11.2463	3.39316	0.00291326	0.0324452	-1.87078
MOGAT3	48.3483	129.452	6.32971	9.69548e-07	1.0349e-05	0.577307		TMED4	-0.525211	7.08306	-3.39146	0.00292467	0.0325527	-1.87448
ABCB4	-71.5632	74.0193	-6.32878	9.71876e-07	1.0367e-05	0.576502		PSMD13	0.490527	12.8844	3.39041	0.00293176	0.0326036	-1.87677
SLC30A2	4.15655	10.7997	6.32837	9.72887e-07	1.0367e-05	0.576153		PLCB1	-0.89594	7.47066	-3.39026	0.00293275	0.0326036	-1.87709
THAP9	-24.269	43.0941	-6.32817	9.73393e-07	1.0367e-05	0.575978		SOS2	-0.72887	8.72782	-3.38962	0.00293705	0.0326143	-1.87848
ADGRG1	-863.615	1145.68	-6.32811	9.73559e-07	1.0367e-05	0.575921		CFDP1	-0.460083	4.32948	-3.3896	0.00293722	0.0326143	-1.87854
CCDC65	-119.808	242.614	-6.32721	9.75805e-07	1.03847e-05	0.575147		ZDHHC17	-0.830117	7.39038	-3.38814	0.0029471	0.0327045	-1.88172
CCDC83	5.2568	10.3576	6.32655	9.77456e-07	1.03935e-05	0.574579		A4GNT	-0.296085	3.45326	-3.38787	0.00294891	0.0327051	-1.8823
DLST	-13.1112	13.4833	-6.32642	9.77795e-07	1.03935e-05	0.574463		SQOR	-0.656845	7.42147	-3.38667	0.00295706	0.032776	-1.88492
KRT3	12.6541	31.2626	6.32506	9.81222e-07	1.04237e-05	0.573287		ZMAT1	-1.18561	7.58423	-3.38634	0.00295926	0.0327809	-1.88562
SIRPB1	468.472	841.097	6.32427	9.83236e-07	1.04389e-05	0.572599		HK2	-0.702628	6.20044	-3.38528	0.00296648	0.0328237	-1.88793
MRPL39	-188.858	641.192	-6.32333	9.85623e-07	1.04533e-05	0.571784		IL23A	0.490081	5.18983	3.38526	0.00296666	0.0328237	-1.88799
NOXRED1	22.1265	50.9769	6.32327	9.8576e-07	1.04533e-05	0.571737		CUL2	-0.699757	8.2762	-3.38493	0.00296888	0.0328287	-1.8887
MTSS2	34.0685	63.9475	6.32273	9.87145e-07	1.04617e-05	0.571266		SMC6	-0.727719	8.67038	-3.38455	0.0029715	0.0328383	-1.88953
RBBP4	-63.6809	209.084	-6.32206	9.88838e-07	1.04735e-05	0.57069		HMCN2	0.333077	3.67257	3.3834	0.00297933	0.0329053	-1.89203
PPP4R3B	-230.149	592.037	-6.32147	9.90338e-07	1.04831e-05	0.57018		GFAP	0.287467	3.40729	3.38181	0.00299022	0.0330059	-1.89548
ADAMTSL4	147.868	398.698	6.32023	9.93522e-07	1.05106e-05	0.569101		PRUNE2	0.594984	5.51505	3.38125	0.00299405	0.0330287	-1.8967
NCALD	-796.913	1392.18	-6.31733	1.00097e-06	1.05831e-05	0.56659		GPCPD1	-0.834931	10.1327	-3.38046	0.00299953	0.0330695	-1.89843
PGAP3	-162.192	430.023	-6.31647	1.0032e-06	1.06004e-05	0.565841		TUBB4B	-0.58927	10.7643	-3.37908	0.00300906	0.0331522	-1.90144
NLGN4Y	35.7318	88.448	6.31587	1.00474e-06	1.06104e-05	0.565325		MANEA	-1.07192	9.5975	-3.37886	0.0030106	0.0331522	-1.90192
GOLGA4	-51.7583	231.626	-6.31349	1.01093e-06	1.06691e-05	0.563261		SLC6A5	-0.738096	7.22193	-3.37859	0.00301243	0.0331527	-1.9025
DKC1	-183.595	845.804	-6.31327	1.0115e-06	1.06691e-05	0.563072		CYP11B1	0.376113	4.28429	3.37745	0.00302034	0.0332202	-1.90498
PPP1R13B	-51.2482	96.8579	-6.30905	1.02258e-06	1.07797e-05	0.559406		NPM1	-0.893449	14.7271	-3.37576	0.00303208	0.0333012	-1.90866
UBA6	-39.4772	71.7831	-6.30734	1.02708e-06	1.082e-05	0.557926		GALNT16	0.338104	4.61588	3.37571	0.00303244	0.0333012	-1.90877
WDR73	-745.547	2084.96	-6.30714	1.02761e-06	1.082e-05	0.557752		CTBP2	-0.759325	5.26939	-3.37562	0.00303307	0.0333012	-1.90897
RPL18	-7215.18	33745	-6.3043	1.03516e-06	1.08923e-05	0.555287		TOGARAM1	-0.538112	8.6908	-3.37405	0.00304402	0.0334016	-1.91238
DNAJC19	-79.1907	169.869	-6.3041	1.03571e-06	1.08923e-05	0.55511		GSDMA	0.462528	4.7819	3.37363	0.00304696	0.0334038	-1.9133
CCDC113	26.3656	79.1037	6.303	1.03865e-06	1.09168e-05	0.554156		BICDL1	0.660631	6.1608	3.37351	0.0030478	0.0334038	-1.91356
DR1	-746.581	1962.34	-6.2991	1.04914e-06	1.10206e-05	0.55077		TMEM265	0.958828	11.2227	3.37213	0.00305748	0.0334901	-1.91656
HSF2	-89.5329	203.204	-6.29781	1.05264e-06	1.10508e-05	0.549647		TH	0.488235	3.89879	3.37127	0.00306352	0.0335365	-1.91843
FAM20C	155.163	400.087	6.29674	1.05555e-06	1.10747e-05	0.548716		CACNB4	-0.996111	4.3794	-3.3705	0.00306889	0.0335756	-1.92009
SETMAR	-17.388	27.7811	-6.29652	1.05615e-06	1.10747e-05	0.548523		SUMO2	-0.372088	16.4496	-3.36984	0.00307358	0.0336072	-1.92154
ZNF212	-244.814	786.405	-6.29614	1.05718e-06	1.10789e-05	0.548197		PSTPIP1	-0.511825	7.01097	-3.36929	0.00307748	0.03363	-1.92274
TBX5	5.93801	20.1689	6.29545	1.05908e-06	1.10924e-05	0.547591		ZNF280C	-0.959078	6.50267	-3.36867	0.00308185	0.033658	-1.92408
MRPL24	-186.4	693.338	-6.29486	1.06069e-06	1.11027e-05	0.547079		GOLGA7	-0.578965	12.8255	-3.36837	0.00308394	0.033661	-1.92472
MRPL10	-121.436	321.387	-6.29437	1.06202e-06	1.11101e-05	0.546657		CHD8	0.784934	11.3239	3.36644	0.00309766	0.033791	-1.92893
SH3GL2	6.26212	16.8906	6.29333	1.06488e-06	1.11335e-05	0.54575		FGD3	0.530252	11.6851	3.36575	0.00310259	0.0338171	-1.93043
CLCN1	62.3366	156.008	6.29238	1.0675e-06	1.11543e-05	0.544921		SUPT6H	0.69837	10.7754	3.36559	0.00310369	0.0338171	-1.93077
NMI	2661.81	7183.39	6.29012	1.07374e-06	1.1213e-05	0.542955		KHDC4	0.58795	6.82251	3.3652	0.00310646	0.0338275	-1.93161
TUT1	-396.391	1027.04	-6.28896	1.07697e-06	1.12401e-05	0.541942		ZEB1	-0.871469	8.80734	-3.36473	0.00310981	0.0338442	-1.93263
UTP4	-146.899	353.028	-6.2878	1.0802e-06	1.12618e-05	0.540932		HSD17B2	0.504735	4.94627	3.36447	0.00311167	0.0338443	-1.9332
CREB3L4	-115.494	375.946	-6.28775	1.08031e-06	1.12618e-05	0.540896		TRIM28	0.592107	10.1265	3.36422	0.00311346	0.0338443	-1.93375
EPN3	9.68091	32.9895	6.28711	1.08211e-06	1.12741e-05	0.540333		HARBI1	-0.683861	4.655	-3.36312	0.00312136	0.0339104	-1.93615
INTS6L	-69.8481	284.117	-6.2855	1.08662e-06	1.13144e-05	0.538932		MPI	0.606204	6.66348	3.36261	0.00312498	0.0339299	-1.93724
ISG20L2	-73.7353	183.892	-6.28446	1.08955e-06	1.13383e-05	0.538023		RNGTT	-0.425117	9.99316	-3.36168	0.00313171	0.0339831	-1.93928
TP53	-277.231	561.504	-6.28268	1.09454e-06	1.13836e-05	0.536478		GCNA	-0.385848	4.24582	-3.36116	0.00313541	0.0340035	-1.9404
PGBD4	-35.0946	38.3872	-6.28074	1.10006e-06	1.14343e-05	0.53478		VRK2	-0.842575	10.2729	-3.36014	0.00314276	0.0340255	-1.94262
FTSJ1	-1192.44	2253.17	-6.2793	1.10415e-06	1.14702e-05	0.533526		MMADHC	-0.576039	10.7754	-3.36001	0.00314371	0.0340255	-1.9429
DENND5A	899.414	2167.65	6.27444	1.11808e-06	1.16081e-05	0.529292		CDC27	-0.487645	11.1966	-3.35988	0.0031446	0.0340255	-1.94317
LAMTOR3	778.141	2876.23	6.27013	1.1306e-06	1.17312e-05	0.525527		CDKN2AIP	-0.698296	8.29092	-3.35986	0.00314475	0.0340255	-1.94322
CFI	20.9609	47.3014	6.26317	1.15109e-06	1.1937e-05	0.51945		SYCE1L	0.254891	3.19557	3.35926	0.00314912	0.0340373	-1.94453
RPP14	-126.738	615.526	-6.26286	1.15203e-06	1.19397e-05	0.519174		CAT	-0.802622	11.1971	-3.35904	0.00315068	0.0340373	-1.945
SPOCK2	-1112.33	1653.67	-6.26219	1.15402e-06	1.19534e-05	0.51859		ANKRD36	-1.00164	10.1328	-3.35888	0.00315183	0.0340373	-1.94535
HNRNPH1	-9925.58	17636	-6.25862	1.1647e-06	1.20571e-05	0.51547		CISH	0.786438	7.59514	3.3587	0.00315316	0.0340373	-1.94574
RGS19	4717.19	15791.7	6.25612	1.17227e-06	1.21284e-05	0.513277		COQ8A	-0.328988	3.50809	-3.35838	0.00315546	0.0340424	-1.94643
RASGRP2	-576.93	1571.73	-6.25574	1.1734e-06	1.2133e-05	0.512951		IMPDH2	0.499198	8.6046	3.35782	0.00315953	0.03406	-1.94766
TM6SF2	15.1669	45.3628	6.25441	1.17745e-06	1.21656e-05	0.511784		DNAJB14	-0.536472	8.51894	-3.35765	0.00316075	0.03406	-1.94802
FKBP9	184.309	402.076	6.25426	1.17791e-06	1.21656e-05	0.511649		PPP1R12A	-0.930115	9.98222	-3.35611	0.00317197	0.0341452	-1.95138
PROB1	20.5667	55.4003	6.25317	1.18124e-06	1.21929e-05	0.510695		ZNF701	-0.779082	9.8559	-3.35606	0.00317233	0.0341452	-1.95148
RNF165	-177.43	283.282	-6.25273	1.18258e-06	1.21997e-05	0.51031		POT1	-0.938613	9.15764	-3.35395	0.00318773	0.0342726	-1.95607
ACKR1	11.9548	27.376	6.25152	1.18629e-06	1.22259e-05	0.509249		PRPF39	-0.819218	6.83266	-3.35393	0.00318785	0.0342726	-1.9561
PITX1	27.4532	93.5829	6.25145	1.18648e-06	1.22259e-05	0.509192		SLC24A5	0.430931	3.60297	3.3527	0.00319685	0.0343268	-1.95877
NOL12	261.278	1483.42	6.24805	1.19695e-06	1.23171e-05	0.506217		UBTF	0.603361	9.69904	3.35256	0.0031979	0.0343268	-1.95909
COL13A1	-122.103	182.85	-6.24795	1.19727e-06	1.23171e-05	0.506125		KRTAP13-1	-0.321043	3.61156	-3.35225	0.00320015	0.0343268	-1.95975
GATAD1	-512.567	2018.45	-6.2479	1.19741e-06	1.23171e-05	0.506085		CNTNAP3	-0.558542	3.81894	-3.35212	0.00320113	0.0343268	-1.96004
ATP6V0A2	-132.114	378.679	-6.24654	1.20165e-06	1.23536e-05	0.504885		F7	0.304692	4.38572	3.35199	0.00320211	0.0343268	-1.96033
PDXDC1	-124.613	292.662	-6.24578	1.204e-06	1.23706e-05	0.504224		VPS37D	0.294194	3.47241	3.34997	0.00321698	0.0344182	-1.96472
EBLN1	7.77088	22.5249	6.24494	1.20663e-06	1.23906e-05	0.503483		RAD21	-0.712472	12.1772	-3.34995	0.00321708	0.0344182	-1.96475
REEP6	-66.5585	153.498	-6.24332	1.21169e-06	1.24301e-05	0.502064		GNG5P2	-0.477682	6.48498	-3.3498	0.00321823	0.0344182	-1.96508
CYBA	9835.9	53792.8	6.24326	1.21188e-06	1.24301e-05	0.50201		TLR3	-0.82244	5.92008	-3.34977	0.00321845	0.0344182	-1.96515
KRT75	126.307	347.107	6.24301	1.21264e-06	1.24308e-05	0.501798		ATP13A4	0.447622	3.35392	3.34944	0.00322084	0.0344182	-1.96585
OR4C3	112.818	376.713	6.24258	1.21401e-06	1.24377e-05	0.501414		ERLIN2	-0.539025	5.66267	-3.34932	0.00322174	0.0344182	-1.96612
SETBP1	-126.159	305.435	-6.24171	1.21674e-06	1.24585e-05	0.500653		SLPI	-1.34683	5.67082	-3.34713	0.003238	0.0345721	-1.97088
BTLA	-193.728	242.862	-6.24132	1.21797e-06	1.24631e-05	0.500312		PTGIR	-0.494728	5.60544	-3.3439	0.00326207	0.0347912	-1.97789
IQCE	97.0185	342.973	6.24112	1.21859e-06	1.24631e-05	0.500139		CARNMT1	-0.77708	10.2519	-3.34387	0.00326226	0.0347912	-1.97795
CYP20A1	-211.117	620.936	-6.23807	1.22823e-06	1.25546e-05	0.497462		STAG2	-0.999306	14.0966	-3.34274	0.00327071	0.0348614	-1.9804
TMEM167A	1190.09	2773.53	6.23524	1.23727e-06	1.2639e-05	0.494974		PECR	-0.489803	8.34628	-3.34235	0.00327369	0.0348731	-1.98126
MTFR1	-47.958	109.971	-6.23504	1.23791e-06	1.2639e-05	0.494798		CALM1	-0.683374	15.8912	-3.34166	0.00327884	0.034908	-1.98275
COL4A3	-11.608	14.1952	-6.23021	1.25347e-06	1.27906e-05	0.490554		LTV1	-0.758075	8.23022	-3.34019	0.00328992	0.035006	-1.98594
CMSS1	-38.9173	75.5488	-6.22956	1.25556e-06	1.27973e-05	0.489989		FAM172A	-0.571506	9.37218	-3.33938	0.00329604	0.0350373	-1.9877
RHOC	-352.525	1342.06	-6.22956	1.25557e-06	1.27973e-05	0.489986		CCDC88A	-0.9	9.9841	-3.33925	0.00329697	0.0350373	-1.98796
CYCS	-89.7018	208.31	-6.2283	1.25965e-06	1.28316e-05	0.488883		PSME4	-0.884629	10.273	-3.33894	0.00329934	0.0350373	-1.98865
C3ORF70	27.469	80.817	6.22794	1.26084e-06	1.28364e-05	0.488564		SMIM11A	-0.64492	10.5732	-3.3388	0.0033004	0.0350373	-1.98895
C2CD4D	52.4685	125.062	6.22468	1.27153e-06	1.29379e-05	0.485692		MEGF9	-1.00308	11.3677	-3.33851	0.00330261	0.0350408	-1.98958
GPR37L1	18.0293	40.8907	6.22317	1.27649e-06	1.2981e-05	0.484367		RSL1D1	-0.87105	12.44	-3.33798	0.00330658	0.0350574	-1.99072
OSBPL10	-239.079	251.491	-6.22284	1.27758e-06	1.29846e-05	0.484078		CDK17	-0.679173	13.4345	-3.33781	0.00330794	0.0350574	-1.99111
ZNF773	-49.8021	44.1785	-6.22209	1.28007e-06	1.30025e-05	0.483417		FCHO2	-1.12497	6.91416	-3.33667	0.00331654	0.0351123	-1.99357
MTO1	-171.516	720.349	-6.22037	1.28577e-06	1.30529e-05	0.481906		ZNF808	-0.777406	9.33957	-3.33663	0.00331689	0.0351123	-1.99367
USF2	-86.2444	267.635	-6.21997	1.28711e-06	1.30592e-05	0.48155		TENT2	-0.50619	12.1755	-3.33634	0.00331907	0.0351154	-1.99429
YAE1	-122.165	325.377	-6.21831	1.29265e-06	1.31079e-05	0.480088		SPATA31D3	0.400593	3.47395	3.33464	0.00333201	0.0352048	-1.99797
RB1CC1	522.289	2003.77	6.21643	1.29893e-06	1.31641e-05	0.47844		RABL3	-0.730323	6.51217	-3.33451	0.00333301	0.0352048	-1.99825
PGLYRP2	-109.535	278.024	-6.21556	1.30188e-06	1.31865e-05	0.477667		HSD17B11	-0.853728	16.156	-3.33449	0.0033332	0.0352048	-1.99831
RGS6	173.774	441.262	6.2145	1.30546e-06	1.32152e-05	0.476733		PIBF1	-0.828224	6.10728	-3.33395	0.00333731	0.0352282	-1.99947
HCFC1	-600.388	2992.34	-6.21329	1.30953e-06	1.3244e-05	0.475674		CCDC66	-1.21273	8.2978	-3.33352	0.00334061	0.0352421	-2.00041
ATF2	-124.49	364.697	-6.21322	1.30978e-06	1.3244e-05	0.475608		IPO11	-0.644446	8.31979	-3.33328	0.00334241	0.0352421	-2.00092
FAM210A	-28.2443	56.5977	-6.2126	1.31187e-06	1.32576e-05	0.475066		GALR3	0.230652	3.63001	3.33116	0.00335868	0.0353936	-2.00551
DOCK9	-120.307	163.555	-6.21081	1.31797e-06	1.33118e-05	0.473484		BOD1L1	-0.813946	9.37332	-3.33034	0.00336503	0.0354404	-2.0073
TRIM44	-286.501	993.457	-6.21013	1.32028e-06	1.33247e-05	0.472889		TRIM58	0.859159	6.36784	3.32969	0.00337004	0.0354731	-2.00871
C1ORF159	-99.9137	351.311	-6.21	1.32075e-06	1.33247e-05	0.472768		NEO1	0.708027	6.5804	3.32821	0.00338147	0.0355733	-2.01191
NPM1	-6118.24	18536.7	-6.20897	1.32426e-06	1.33526e-05	0.471862		SLC18B1	0.639552	8.96632	3.32758	0.00338638	0.0356048	-2.01328
C19ORF38	2413.02	6092.9	6.20871	1.32515e-06	1.3354e-05	0.471635		OR13C9	-0.381338	3.39239	-3.32494	0.00340689	0.0358002	-2.019
PRND	55.2496	82.5198	6.20698	1.33109e-06	1.34063e-05	0.470111		ARSK	-0.361892	5.54661	-3.32326	0.00342006	0.0359184	-2.02265
TTC6	37.0702	77.6101	6.20525	1.33707e-06	1.34589e-05	0.468583		LYST	-1.216	14.6781	-3.32248	0.00342615	0.035962	-2.02433
DYNC1LI1	1591.65	5291.91	6.20397	1.34153e-06	1.34962e-05	0.467449		NFE2L3	-0.757259	6.678	-3.3202	0.00344408	0.0361299	-2.02927
OSMR	9.53274	21.384	6.20357	1.34291e-06	1.35e-05	0.467099		VPS50	-0.702168	7.93109	-3.31979	0.0034473	0.0361433	-2.03015
JAKMIP2	-36.4324	51.1167	-6.20342	1.34342e-06	1.35e-05	0.466969		POGLUT1	-0.436629	8.29455	-3.31869	0.00345606	0.0362147	-2.03255
POGZ	-205.045	651.493	-6.20312	1.34447e-06	1.35029e-05	0.466702		RTN4IP1	0.520722	4.3503	3.31776	0.00346343	0.0362715	-2.03457
ZRANB2	-1066.01	3973.9	-6.20163	1.34967e-06	1.35476e-05	0.465385		KCNH8	-0.3739	3.53387	-3.3167	0.0034718	0.0363387	-2.03685
SBK1	-195.164	521.197	-6.20119	1.3512e-06	1.35553e-05	0.464999		SPART	-0.889854	8.87689	-3.31584	0.00347869	0.0363904	-2.03872
UCN3	27.1514	57.6822	6.20083	1.35248e-06	1.35605e-05	0.464677		PRSS36	-0.268403	3.09673	-3.31534	0.00348268	0.0364014	-2.03981
AFF1	1050.12	5265.81	6.20051	1.35358e-06	1.3564e-05	0.464399		SPTAN1	0.811659	10.4002	3.31501	0.00348526	0.0364014	-2.04051
NOXO1	21.9405	111.707	6.19961	1.35675e-06	1.35856e-05	0.463603		COBLL1	-0.929812	7.70705	-3.31497	0.00348561	0.0364014	-2.0406
KRTAP5-4	7.18282	18.7993	6.19946	1.35727e-06	1.35856e-05	0.463472		MTX2	-0.367156	5.39502	-3.31412	0.00349236	0.0364484	-2.04243
NHLRC4	6.44005	23.2406	6.19863	1.3602e-06	1.36073e-05	0.462737		UGP2	-0.849108	8.62451	-3.31391	0.00349403	0.0364484	-2.04289
GINS3	-54.3363	57.9473	-6.19602	1.3694e-06	1.36917e-05	0.460435		ZCCHC2	-0.980841	10.0035	-3.31325	0.00349935	0.0364834	-2.04432
COX7B	2247.43	9584.39	6.19454	1.37466e-06	1.37366e-05	0.459129		SOCS4	-0.775518	7.97471	-3.31267	0.00350404	0.0364931	-2.04559
LCN10	-82.1718	74.8884	-6.19383	1.3772e-06	1.37543e-05	0.458497		CD300E	-1.09448	9.29963	-3.31265	0.00350421	0.0364931	-2.04563
TRIM68	-102.778	230.156	-6.19314	1.37967e-06	1.37643e-05	0.457886		BASP1	-0.997382	8.89973	-3.31115	0.00351622	0.0365978	-2.04887
THEMIS2	846.176	2754.7	6.19312	1.37975e-06	1.37643e-05	0.457867		ACTL6B	0.332128	3.61633	3.30761	0.00354483	0.0368749	-2.05653
MDM1	-159.212	293.438	-6.19251	1.3819e-06	1.37733e-05	0.457335		TIAL1	-0.440709	9.97581	-3.30731	0.00354729	0.0368799	-2.05719
CCDC130	-209.798	675.501	-6.19243	1.3822e-06	1.37733e-05	0.457262		LINC01556	0.363984	4.37939	3.30662	0.00355285	0.0369171	-2.05867
LRIG2	-121.1	281.356	-6.19203	1.38365e-06	1.37802e-05	0.456903		KLHL25	-0.440175	4.94147	-3.30613	0.00355683	0.0369378	-2.05973
BRSK2	17.286	45.3666	6.19173	1.3847e-06	1.37829e-05	0.456644		STT3B	-0.475095	16.0395	-3.30583	0.00355932	0.0369431	-2.06039
HSD17B7	-321.751	798.758	-6.19118	1.38667e-06	1.37846e-05	0.456158		IQSEC3	0.542955	6.17627	3.30538	0.00356295	0.0369601	-2.06135
MBLAC2	-18.4119	31.1924	-6.19106	1.3871e-06	1.37846e-05	0.456053		KLHL36	-0.557291	5.67498	-3.30472	0.00356834	0.0369821	-2.06278
HEATR1	-91.9433	225.308	-6.19104	1.38719e-06	1.37846e-05	0.456032		SCCPDH	-0.596519	7.66617	-3.30443	0.00357072	0.0369821	-2.06342
PITRM1	-1045.4	2773.28	-6.18986	1.39144e-06	1.38192e-05	0.454986		DDX58	-1.44321	9.86438	-3.30439	0.00357103	0.0369821	-2.0635
HOXD11	58.7068	161.839	6.18952	1.39266e-06	1.38206e-05	0.454688		DLG1	-0.449248	10.6541	-3.30395	0.00357462	0.0369928	-2.06445
STARD9	-73.6167	206.73	-6.18939	1.39314e-06	1.38206e-05	0.45457		TIMMDC1	-0.373698	8.42319	-3.30378	0.00357604	0.0369928	-2.06482
ACMSD	25.2739	52.6119	6.18843	1.39659e-06	1.38472e-05	0.453724		ACTC1	0.462266	4.95502	3.30328	0.00358013	0.0369945	-2.0659
CUL7	-24.7279	70.2126	-6.18722	1.40096e-06	1.38828e-05	0.452658		SFT2D1	-0.649811	7.00008	-3.30327	0.00358018	0.0369945	-2.06591
NKX2-4	27.9479	69.0088	6.18699	1.40183e-06	1.38837e-05	0.452446		ZMYM4	-0.603804	9.32451	-3.30299	0.00358249	0.0369979	-2.06653
SMC4	-134.668	454.972	-6.18561	1.40685e-06	1.39257e-05	0.451226		CDCA8	-0.544868	4.03411	-3.30112	0.00359785	0.0371359	-2.07057
ZNF559	-192.496	355.138	-6.17913	1.43066e-06	1.41536e-05	0.445489		EXT2	0.706255	8.69076	3.30079	0.00360061	0.0371437	-2.07129
INHBC	19.1419	31.1762	6.17649	1.44049e-06	1.42429e-05	0.443149		WBP1	-0.380097	10.8618	-3.29973	0.00360936	0.0371763	-2.07359
LUZP4	17.3338	24.6686	6.17609	1.44197e-06	1.42496e-05	0.442798		AADAC	-0.428101	3.72143	-3.29969	0.00360963	0.0371763	-2.07366
ZNF184	-195.992	439.246	-6.17314	1.45303e-06	1.4351e-05	0.440184		CBL	0.804264	10.9857	3.29968	0.00360975	0.0371763	-2.07369
SCAI	-57.1911	105.487	-6.17182	1.45801e-06	1.43876e-05	0.439012		ALPK1	-0.905101	6.06113	-3.29865	0.00361827	0.0372433	-2.07592
PWWP3A	-218.82	635.492	-6.17173	1.45835e-06	1.43876e-05	0.438934		SUCLA2	-0.557887	9.05238	-3.29781	0.00362523	0.0372943	-2.07774
TMEM175	-35.2616	91.7379	-6.16932	1.46748e-06	1.44683e-05	0.436797		NUPR1	0.41052	4.44875	3.29619	0.00363869	0.0374038	-2.08124
CLPSL2	23.4998	57.5409	6.16915	1.46815e-06	1.44683e-05	0.436641		CAMTA2	0.99667	10.8074	3.29605	0.00363988	0.0374038	-2.08155
NF2	-117.435	438.537	-6.1687	1.46986e-06	1.44772e-05	0.436242		COX11	-0.605489	7.26805	-3.29333	0.00366259	0.0376164	-2.08743
MAFK	-50.7396	229.478	-6.1662	1.47939e-06	1.45629e-05	0.434031		EPHB1	-1.96311	6.57057	-3.29217	0.00367227	0.0376949	-2.08992
RHNO1	-89.0009	289.415	-6.16516	1.48341e-06	1.45945e-05	0.433101		UCK2	-0.604296	7.27954	-3.29192	0.00367438	0.0376958	-2.09046
OXCT1	-207.393	437.772	-6.16348	1.48985e-06	1.46498e-05	0.431616		LPAR2	-0.413602	7.84128	-3.29127	0.00367986	0.0377312	-2.09187
NDUFAF7	-104.783	501.502	-6.16225	1.49465e-06	1.46889e-05	0.430516		SMIM10L1	-0.419794	3.67812	-3.29047	0.00368661	0.0377796	-2.0936
GPIHBP1	79.013	181.778	6.15878	1.50813e-06	1.48132e-05	0.427439		TOM1	-0.775513	10.024	-3.28977	0.00369254	0.0378042	-2.09512
ADARB1	-249.009	515.777	-6.15762	1.51267e-06	1.48496e-05	0.42641		PRKCI	-0.533015	8.34056	-3.2897	0.00369307	0.0378042	-2.09526
SPEF2	-19.071	30.341	-6.15421	1.52611e-06	1.49733e-05	0.423377		RPS19BP1	-0.543529	6.02006	-3.28896	0.00369936	0.0378478	-2.09687
ASAH2	5.97066	13.7974	6.15301	1.53088e-06	1.50119e-05	0.422306		VCPIP1	-0.703788	9.65223	-3.28864	0.00370209	0.0378549	-2.09756
OR2T6	30.7615	72.8586	6.15221	1.53407e-06	1.50349e-05	0.421592		FGF2	-0.472012	3.98802	-3.2879	0.00370831	0.0378976	-2.09915
FGFBP2	-2670.13	3688.87	-6.15066	1.54023e-06	1.50799e-05	0.420217		TBCC	-0.545989	9.07358	-3.28691	0.00371676	0.0379631	-2.1013
FEM1A	-273.036	842.808	-6.15055	1.54068e-06	1.50799e-05	0.420118		PSMD4	-0.637394	10.8475	-3.28618	0.00372295	0.0380055	-2.10287
ANAPC2	-39.6973	103.435	-6.15042	1.54119e-06	1.50799e-05	0.420004		DUS4L	-0.755034	6.12088	-3.28493	0.00373357	0.0380931	-2.10557
OR5L2	47.2992	74.3129	6.14667	1.55624e-06	1.52188e-05	0.416669		KLRC1	-1.0997	8.44654	-3.28428	0.00373912	0.0380952	-2.10697
CALCB	78.4062	159.542	6.14345	1.5693e-06	1.5338e-05	0.413802		CCDC102B	-0.678849	5.83558	-3.28423	0.00373959	0.0380952	-2.10709
BOD1	-448.219	1433.27	-6.14032	1.58211e-06	1.54548e-05	0.41101		RIMBP3	0.420505	3.50112	3.28414	0.00374033	0.0380952	-2.10727
TMEM161B	-73.9885	162.945	-6.13938	1.58595e-06	1.54839e-05	0.410176		ATG4B	-0.772664	7.49662	-3.28395	0.00374197	0.0380952	-2.10769
KRTAP19-5	24.4977	60.9701	6.13877	1.58847e-06	1.54999e-05	0.409632		GUCY2D	0.392428	5.67698	3.28295	0.00375052	0.0381614	-2.10985
PIK3IP1	-440.386	508.315	-6.1378	1.59248e-06	1.55306e-05	0.408765		ARID4B	-1.0171	9.55551	-3.28218	0.00375715	0.0382079	-2.11151
BTG1	-2613.47	6003.16	-6.13634	1.59854e-06	1.55812e-05	0.40746		HELLS	-0.632124	5.62656	-3.28158	0.00376226	0.0382333	-2.1128
AMIGO2	-142.235	264.454	-6.13539	1.60248e-06	1.56111e-05	0.406614		PRPS1L1	-0.261058	2.90183	-3.28141	0.00376375	0.0382333	-2.11317
RRP15	-112.783	555.372	-6.13383	1.609e-06	1.5666e-05	0.405219		PPIL1	-0.423106	7.91485	-3.28011	0.003775	0.0383267	-2.11599
OR51F1	13.861	44.0364	6.13317	1.61175e-06	1.56843e-05	0.404631		HEATR1	-0.75566	10.1322	-3.2796	0.00377937	0.0383501	-2.11708
PLPBP	-1146.8	2929.95	-6.1328	1.6133e-06	1.56908e-05	0.404301		ZZEF1	0.707987	7.91596	3.27827	0.00379086	0.0384458	-2.11995
NDUFA13	2831.63	12090.7	6.13204	1.61646e-06	1.57129e-05	0.403629		GPR141	-0.795441	9.85051	-3.27719	0.00380022	0.0385197	-2.12228
TMEM107	-208.684	419.107	-6.13175	1.61767e-06	1.57161e-05	0.403371		MPC1	-0.288422	10.4688	-3.27647	0.00380652	0.0385441	-2.12385
PLA2G4F	38.6605	99.7737	6.13073	1.62195e-06	1.57492e-05	0.402462		RNF169	-0.436653	9.72587	-3.27623	0.0038086	0.0385441	-2.12436
INTS14	-540.878	1509.78	-6.13034	1.62363e-06	1.57569e-05	0.402106		MOCS2	-0.544913	8.14218	-3.27613	0.00380946	0.0385441	-2.12458
PUS1	-238.721	687.2	-6.12858	1.63103e-06	1.58201e-05	0.400542		RICTOR	-1.24037	10.6031	-3.27596	0.00381092	0.0385441	-2.12494
NOP53	-6661.12	18680.9	-6.12824	1.63251e-06	1.58258e-05	0.400232		CD160	-1.67327	8.49824	-3.27336	0.00383364	0.0387528	-2.13055
OSCAR	612.103	1525.85	6.1272	1.63692e-06	1.586e-05	0.399303		PNISR	-0.66693	10.8779	-3.27307	0.00383617	0.0387574	-2.13118
PPHLN1	-645.847	1949.1	-6.12581	1.6428e-06	1.59084e-05	0.398069		FUT4	-0.684855	5.51481	-3.27283	0.00383826	0.0387574	-2.13169
RBBP6	-265.532	1008.58	-6.12496	1.64645e-06	1.59351e-05	0.397305		AKAP9	-0.886733	7.5079	-3.26962	0.00386652	0.0390217	-2.13862
DDC	29.5119	62.645	6.12314	1.65426e-06	1.6002e-05	0.395676		NUDCD1	-0.991915	8.88149	-3.26919	0.00387035	0.0390391	-2.13955
SLC17A7	9.49422	31.8319	6.12283	1.65559e-06	1.60062e-05	0.3954		MRS2	-0.648765	6.14715	-3.26834	0.00387788	0.0390801	-2.14139
SPIB	-379.038	403.023	-6.12172	1.66036e-06	1.60436e-05	0.39441		DDX24	0.529712	9.78927	3.26812	0.00387982	0.0390801	-2.14186
NMT2	-160.525	220.219	-6.12105	1.66325e-06	1.60628e-05	0.393811		CCDC170	-0.570192	4.13742	-3.26802	0.00388071	0.0390801	-2.14208
DNMT1	-638.736	1108.76	-6.12003	1.66768e-06	1.60955e-05	0.392897		GNAS	0.552445	17.1317	3.26767	0.00388381	0.0390902	-2.14283
ARRDC2	-170.256	336.499	-6.11985	1.66845e-06	1.60955e-05	0.392738		PIK3R3	-0.469581	5.49877	-3.26646	0.00389458	0.0391774	-2.14545
NRCAM	-105.739	79.418	-6.11891	1.67251e-06	1.61261e-05	0.3919		MRPS18A	-0.534826	9.30395	-3.26565	0.00390176	0.0392284	-2.14719
OR10G3	61.5852	143.037	6.11694	1.6811e-06	1.62001e-05	0.390137		PRIM2	-0.496772	8.39331	-3.26419	0.00391477	0.0393273	-2.15033
HOXC8	12.5334	35.9259	6.11332	1.69699e-06	1.63384e-05	0.386894		TAF13	-0.699235	8.94791	-3.26395	0.00391694	0.0393273	-2.15085
FCGR1B	42.0111	78.6045	6.11325	1.69728e-06	1.63384e-05	0.386836		RPF2	-0.971997	9.12689	-3.26368	0.00391934	0.0393273	-2.15143
TMEM100	59.2616	76.256	6.11117	1.70647e-06	1.64124e-05	0.384975		TMEM43	-0.488859	10.013	-3.2636	0.00392005	0.0393273	-2.1516
UGT3A1	20.5676	38.9872	6.11109	1.70681e-06	1.64124e-05	0.384907		INPPL1	0.938837	9.96898	3.26166	0.00393748	0.0394792	-2.15579
GALNT13	34.5152	59.7279	6.10724	1.72397e-06	1.65685e-05	0.381457		CCDC25	-0.677834	7.80966	-3.26144	0.00393943	0.0394792	-2.15626
MCM3AP	-363.333	952.334	-6.10694	1.72531e-06	1.65725e-05	0.38119		BCAP29	-0.854121	9.67674	-3.26105	0.00394293	0.0394929	-2.1571
KLRD1	-4075.19	7197.5	-6.10573	1.73078e-06	1.6616e-05	0.380099		SLC4A4	-0.715441	5.50971	-3.25884	0.00396293	0.039649	-2.16187
PRPF4	-105.643	230.552	-6.10497	1.73416e-06	1.66374e-05	0.379425		MORC3	-0.685334	11.4137	-3.25868	0.00396432	0.039649	-2.1622
GPR156	14.2885	47.644	6.10472	1.73529e-06	1.66374e-05	0.3792		ZGRF1	-0.801806	5.38591	-3.25862	0.0039649	0.039649	-2.16234
ZNF92	-47.9127	61.0129	-6.10461	1.7358e-06	1.66374e-05	0.379099		MICU1	0.646322	10.4544	3.25835	0.00396736	0.0396523	-2.16293
FBXL19	45.1044	190.671	6.10412	1.738e-06	1.66496e-05	0.378662		OXNAD1	-0.805359	10.1492	-3.25791	0.00397129	0.0396703	-2.16386
QSOX2	-132.251	309.743	-6.10209	1.74719e-06	1.67286e-05	0.376843		SSU72P8	0.332466	3.65637	3.25743	0.00397565	0.0396926	-2.1649
PPAN	-144.683	397.251	-6.09813	1.76528e-06	1.68927e-05	0.373289		IPO5	-0.42006	8.89259	-3.25658	0.0039834	0.0397486	-2.16674
YTHDF2	-419.781	2309.23	-6.09683	1.77126e-06	1.69409e-05	0.372121		ATAD2	-0.722988	6.54268	-3.25556	0.00399269	0.0398199	-2.16894
MS4A1	-3335.96	3470.6	-6.09641	1.77317e-06	1.69445e-05	0.371749		SMARCAD1	-0.653451	7.15909	-3.25421	0.004005	0.0399044	-2.17184
CTSD	2032.04	4431.45	6.09629	1.77375e-06	1.69445e-05	0.371637		MPHOSPH8	-0.638161	6.08273	-3.25416	0.00400545	0.0399044	-2.17195
CEP72	-117.83	178.264	-6.09613	1.77449e-06	1.69445e-05	0.371492		FCN2	0.399332	5.39567	3.2534	0.00401244	0.039935	-2.17359
YDJC	-676.257	2743.54	-6.09438	1.78254e-06	1.70056e-05	0.369929		CEP44	-0.912736	6.74775	-3.25329	0.00401344	0.039935	-2.17383
UPF3A	-1116.54	2645.15	-6.09433	1.78279e-06	1.70056e-05	0.36988		RGP1	0.639373	7.03082	3.25304	0.00401571	0.039935	-2.17436
SIGLECL1	12.0579	30.6374	6.0929	1.78941e-06	1.70506e-05	0.3686		NOP10	-0.800747	15.9319	-3.25259	0.00401985	0.039935	-2.17534
RNASEH2A	-137.207	380.846	-6.0929	1.78942e-06	1.70506e-05	0.368598		TOMM5	-0.734287	9.03405	-3.25226	0.00402292	0.039935	-2.17606
AADACL4	9.26424	36.4287	6.0919	1.79407e-06	1.70858e-05	0.367702		CMPK1	-0.830906	11.3782	-3.2522	0.00402343	0.039935	-2.17618
TRNAU1AP	-204.658	1065.35	-6.09072	1.7996e-06	1.71293e-05	0.366639		SEC63	-0.708395	11.1315	-3.25219	0.00402354	0.039935	-2.1762
CLEC4A	776.659	1991.16	6.09007	1.80262e-06	1.71489e-05	0.366059		EME1	0.459791	6.72081	3.25107	0.00403386	0.040016	-2.17862
GRIP2	19.5815	50.015	6.08779	1.81335e-06	1.72418e-05	0.364008		N4BP1	-0.571846	13.5281	-3.2506	0.00403811	0.0400369	-2.17961
RAB2A	547.287	1685.94	6.0859	1.82229e-06	1.73176e-05	0.362309		HSP90B1	-1.03515	12.4393	-3.24999	0.00404374	0.0400548	-2.18093
HNRNPF	-909.723	3530.52	-6.0842	1.83036e-06	1.7385e-05	0.360781		EPS8L1	-0.253777	2.97975	-3.24994	0.00404423	0.0400548	-2.18104
HS3ST1	-90.7136	65.6427	-6.08363	1.83309e-06	1.74017e-05	0.360265		ZNF888	-0.640922	6.63373	-3.24963	0.0040471	0.0400619	-2.18171
MRPS35	-455.484	1290.9	-6.08063	1.84744e-06	1.75286e-05	0.357569		GMPR2	-0.544191	8.88504	-3.24571	0.00408351	0.0404009	-2.19016
AIMP1	-197.024	656.028	-6.07986	1.85113e-06	1.75463e-05	0.356878		KDF1	0.471301	3.96217	3.24507	0.00408943	0.040438	-2.19153
C11ORF94	10.4452	26.9964	6.07983	1.85128e-06	1.75463e-05	0.356851		NR4A3	-1.02542	4.80671	-3.24378	0.00410148	0.0405356	-2.19431
NPC2	6611.42	21788.9	6.07906	1.85499e-06	1.75722e-05	0.356159		SERTAD1	-0.53839	4.67823	-3.24319	0.00410702	0.0405688	-2.19558
CD27	-836.746	922.104	-6.07865	1.85698e-06	1.75817e-05	0.355788		RBM47	-0.924526	7.91185	-3.24103	0.00412734	0.0407479	-2.20024
ZNF276	-679.12	1761.54	-6.07391	1.88001e-06	1.77903e-05	0.351521		AP3B2	-0.41838	3.81633	-3.24056	0.00413173	0.0407696	-2.20124
WDR81	-121.387	244.019	-6.07364	1.88133e-06	1.77934e-05	0.351278		PIP4P1	0.566311	8.14623	3.23708	0.00416462	0.0410723	-2.20872
TBC1D4	-189.138	292.264	-6.07139	1.89235e-06	1.78881e-05	0.349256		ZNF565	-0.583302	5.0243	-3.23544	0.00418022	0.0412044	-2.21225
LYPD2	-48.5485	62.1886	-6.07103	1.89413e-06	1.78955e-05	0.348931		KRT6A	-0.44336	4.62216	-3.23492	0.00418518	0.0412247	-2.21337
SS18	-739.008	2062.34	-6.06825	1.9079e-06	1.8016e-05	0.346422		IFIT2	-2.73734	9.35588	-3.23476	0.00418671	0.0412247	-2.21371
FASTKD3	-40.3582	65.3311	-6.06671	1.91552e-06	1.80715e-05	0.345041		VPS4B	-0.580895	9.93515	-3.23333	0.00420035	0.0413372	-2.21678
PRSS36	109.586	316.86	6.06666	1.9158e-06	1.80715e-05	0.34499		GRPEL1	-0.500635	8.58911	-3.23249	0.00420844	0.0413837	-2.2186
DLX1	18.9758	61.9453	6.06535	1.92234e-06	1.81236e-05	0.34381		SPATA31E1	0.493435	3.56945	3.23219	0.00421133	0.0413837	-2.21924
FADS3	-475	1053.35	-6.0645	1.92656e-06	1.81538e-05	0.34305		CLPS	0.328294	4.03939	3.23188	0.00421435	0.0413837	-2.21992
ACKR3	-7.80315	8.11203	-6.0636	1.93108e-06	1.81868e-05	0.342237		MRPL44	-0.423166	8.0176	-3.23183	0.00421477	0.0413837	-2.22001
PI4KB	-95.5808	269.595	-6.06217	1.93829e-06	1.82451e-05	0.340945		DDX60	-1.43475	9.12977	-3.23168	0.0042162	0.0413837	-2.22033
SYN1	22.5976	49.8887	6.06085	1.94493e-06	1.8298e-05	0.339759		RBM15B	0.559844	8.45418	3.22999	0.00423249	0.0415217	-2.22397
PRRC2A	88.3448	198.401	6.05922	1.9532e-06	1.8366e-05	0.338289		LSM3	-0.49082	11.6171	-3.22843	0.0042476	0.041648	-2.22733
MTRF1	-117.395	316.458	-6.05879	1.9554e-06	1.83771e-05	0.337898		DHX9	0.431185	10.1997	3.22814	0.00425034	0.0416529	-2.22794
IKZF3	-2136.39	4201.49	-6.05825	1.95817e-06	1.83934e-05	0.337407		GRIPAP1	-0.382123	6.97912	-3.22762	0.00425544	0.0416809	-2.22907
ADGRV1	34.5076	116.432	6.05684	1.96535e-06	1.84511e-05	0.336137		DHX40	-0.536653	7.26039	-3.22733	0.00425822	0.0416862	-2.22969
IKZF1	-1047.53	2967.01	-6.0561	1.96915e-06	1.84771e-05	0.335468		DZIP3	-1.09604	7.48593	-3.22525	0.0042785	0.0418627	-2.23417
PGC	31.7062	89.1027	6.05452	1.97725e-06	1.85434e-05	0.334042		VCPKMT	-0.796267	7.96606	-3.22475	0.00428338	0.0418884	-2.23524
SECISBP2	-586.51	2114.24	-6.05087	1.99613e-06	1.87093e-05	0.330745		IKZF2	-0.857055	6.54441	-3.22403	0.00429043	0.0419354	-2.2368
DPF3	-17.4117	32.0879	-6.05069	1.99705e-06	1.87093e-05	0.330585		DBX2	-0.345186	4.31368	-3.2229	0.00430145	0.0420209	-2.23921
TSPAN3	-186.645	382.941	-6.05031	1.99906e-06	1.87184e-05	0.330236		ZNF845	-0.708761	7.68043	-3.22045	0.00432553	0.0422341	-2.24448
IFNLR1	-30.6495	41.3656	-6.04957	2.00292e-06	1.87217e-05	0.329567		ALS2	-0.456936	5.4911	-3.21995	0.0043305	0.0422604	-2.24556
ASXL1	-270.49	1096.1	-6.04956	2.00295e-06	1.87217e-05	0.329561		SAMD9L	-2.00359	11.6671	-3.21865	0.00434331	0.0423632	-2.24834
UBA7	-275.205	740.213	-6.04955	2.00302e-06	1.87217e-05	0.329549		HYLS1	-0.402978	5.76422	-3.21786	0.00435108	0.0423948	-2.25003
PGBD2	-356.827	704.668	-6.04943	2.00361e-06	1.87217e-05	0.329446		PELI1	-1.51366	11.9717	-3.21767	0.00435299	0.0423948	-2.25044
LRRN3	-698.212	532.117	-6.04812	2.01049e-06	1.87762e-05	0.328255		RBM14-RBM4	-0.449656	6.94642	-3.21763	0.00435338	0.0423948	-2.25053
TMEM61	11.4872	32.9796	6.04627	2.02015e-06	1.88565e-05	0.326592		DYNLT1	-0.511638	9.71343	-3.2168	0.0043616	0.0424526	-2.25231
RWDD2B	-43.3168	201.837	-6.04603	2.02145e-06	1.88587e-05	0.326369		RAD51B	-0.744776	7.25479	-3.21634	0.00436622	0.0424667	-2.25331
MYL3	6.99702	25.6008	6.04413	2.03145e-06	1.89421e-05	0.324655		C2ORF68	-0.322506	6.99619	-3.2162	0.00436761	0.0424667	-2.25361
MXD4	-68.6971	144.435	-6.0431	2.03689e-06	1.8983e-05	0.323725		SASS6	-0.849764	6.55902	-3.21585	0.0043711	0.0424784	-2.25436
HSPB6	10.9164	24.6769	6.04174	2.04415e-06	1.90406e-05	0.322489		CCDC150	-0.332347	3.58062	-3.21474	0.0043822	0.042543	-2.25675
CHEK2	-203.367	489.558	-6.03937	2.05677e-06	1.91482e-05	0.320349		SNCG	0.333376	4.91993	3.21472	0.00438232	0.042543	-2.25678
SPN	-900.832	1891.54	-6.03877	2.05998e-06	1.91574e-05	0.319806		MAGI1	0.327257	3.27787	3.21382	0.0043913	0.0425732	-2.25871
C15ORF62	111.118	260.531	6.03876	2.06004e-06	1.91574e-05	0.319798		CCZ1	-0.401516	10.4844	-3.2138	0.00439158	0.0425732	-2.25876
CNTLN	62.783	197.776	6.03859	2.06097e-06	1.91574e-05	0.31964		ANO10	-0.500623	9.23913	-3.21373	0.00439229	0.0425732	-2.25892
ARVCF	-279.555	710.974	-6.0368	2.07058e-06	1.92349e-05	0.318022		POM121C	1.04682	13.9822	3.21344	0.00439515	0.0425787	-2.25953
GSDMC	13.9901	35.4909	6.03664	2.07147e-06	1.92349e-05	0.317874		NAE1	-0.493733	7.88148	-3.21167	0.00441287	0.0427131	-2.26332
GPX2	5.23597	14.2438	6.03574	2.07631e-06	1.92698e-05	0.317062		VN1R1	0.739754	4.32394	3.2116	0.00441361	0.0427131	-2.26348
TMEM208	338.406	1462.1	6.03425	2.08439e-06	1.93252e-05	0.315712		ZNF720	-0.626589	5.96714	-3.20769	0.00445311	0.0430549	-2.27188
CD2BP2	692.792	3692.07	6.0342	2.08466e-06	1.93252e-05	0.315666		XPO5	0.524622	7.26962	3.20764	0.00445356	0.0430549	-2.27197
SBNO1	-97.4779	349.131	-6.03404	2.08553e-06	1.93252e-05	0.315521		MRRF	-0.448169	9.11929	-3.20604	0.00446982	0.0431897	-2.27541
LNX1	14.99	44.6107	6.03212	2.09598e-06	1.9412e-05	0.313782		WDR48	-0.680827	10.1481	-3.20529	0.0044775	0.0432414	-2.27703
MRPL38	-334.564	861.792	-6.03067	2.10394e-06	1.94757e-05	0.312463		EIF4A2	-0.907551	12.3839	-3.20413	0.00448934	0.0433333	-2.27952
AKIRIN2	1119.01	2458.64	6.03031	2.10588e-06	1.94835e-05	0.312143		CCR3	-1.62384	6.1794	-3.20348	0.00449596	0.0433747	-2.2809
CFAP47	4.95434	11.8803	6.0245	2.13799e-06	1.97703e-05	0.306875		MRPL19	-0.403866	4.719	-3.20289	0.00450198	0.0434103	-2.28217
ITGA11	6.10859	25.3727	6.02416	2.13992e-06	1.97779e-05	0.306561		C5ORF58	-0.440231	3.60332	-3.20185	0.00451269	0.043491	-2.2844
TBXAS1	3463.14	10947.3	6.02258	2.14874e-06	1.98492e-05	0.305128		RNF168	-0.456797	9.05905	-3.20108	0.00452059	0.0435446	-2.28605
PDCD2	-143.259	347.613	-6.02133	2.15574e-06	1.99035e-05	0.303995		EMP2	0.367228	4.47834	3.2006	0.00452548	0.0435692	-2.28707
CTSW	-561.491	803.136	-6.02069	2.15932e-06	1.99262e-05	0.303418		GET1	-0.780458	7.99122	-3.19851	0.00454705	0.0437542	-2.29155
SRSF8	-258.334	732.486	-6.01821	2.17332e-06	2.00451e-05	0.301165		COMMD2	-0.698867	8.66986	-3.19773	0.00455513	0.0438092	-2.29322
SLC5A9	39.3272	65.1598	6.0149	2.19218e-06	2.02086e-05	0.298153		SDHC	-0.839593	9.77527	-3.19699	0.00456288	0.0438611	-2.29483
TGFBRAP1	-56.3435	79.0419	-6.014	2.1973e-06	2.02453e-05	0.297341		FCGR2B	-1.23778	12.2912	-3.19546	0.00457878	0.0439776	-2.2981
SLC12A4	30.3378	127.037	6.01244	2.20625e-06	2.0311e-05	0.295923		CPEB3	-0.611148	6.26172	-3.19537	0.00457972	0.0439776	-2.2983
HAVCR2	-240.582	518.114	-6.01236	2.20671e-06	2.0311e-05	0.295851		ABHD12B	-0.419983	3.82643	-3.19438	0.00459006	0.0440542	-2.30042
PMEPA1	-49.591	59.9906	-6.01018	2.21927e-06	2.04161e-05	0.293872		PLCL2	-0.757675	11.1824	-3.1941	0.00459293	0.044059	-2.30101
HENMT1	-649.482	1782	-6.00899	2.22621e-06	2.04694e-05	0.292782		PPHLN1	-0.561559	11.8624	-3.19314	0.00460293	0.0441182	-2.30306
TBP	-545.871	1753.1	-6.00862	2.22834e-06	2.04784e-05	0.292449		LXN	-0.755226	7.30489	-3.19306	0.00460384	0.0441182	-2.30325
TRAF3IP1	-55.0672	203.49	-6.00809	2.23144e-06	2.04964e-05	0.291963		NDUFA12	-0.652115	9.45235	-3.19265	0.00460815	0.0441367	-2.30413
CST6	8.76084	26.7638	6.00786	2.23276e-06	2.0498e-05	0.291757		NRSN1	-0.285003	3.39816	-3.19115	0.00462384	0.0442642	-2.30733
ZFP28	-12.3516	18.7164	-6.0069	2.23837e-06	2.05389e-05	0.290882		MCM3AP	0.675618	6.3288	3.19087	0.00462679	0.0442697	-2.30793
CPA2	24.9358	67.5835	6.004	2.25533e-06	2.06839e-05	0.288247		MAPKAPK2	0.544602	12.3465	3.18983	0.00463774	0.0443382	-2.31016
PAX4	38.6435	92.3045	6.00367	2.25727e-06	2.0691e-05	0.287948		CLIP1	-0.685978	7.68581	-3.18974	0.00463872	0.0443382	-2.31036
TMCO4	-55.8554	113.258	-6.00327	2.25962e-06	2.0702e-05	0.287584		SLC27A5	0.534997	4.45847	3.18896	0.00464697	0.0443944	-2.31203
ITK	-743.349	1048.09	-6.00248	2.26426e-06	2.07323e-05	0.286868		MZT1	-0.509292	7.96273	-3.18817	0.0046553	0.0444456	-2.31372
GATD3A	-180.714	658.496	-6.00232	2.26525e-06	2.07323e-05	0.286715		GGNBP2	-0.592425	10.3439	-3.188	0.00465712	0.0444456	-2.31408
FBXL14	-16.5593	29.4718	-6.00042	2.27647e-06	2.08158e-05	0.28499		TRIM46	0.332234	3.47623	3.1848	0.00469108	0.0447468	-2.32093
ICAM5	41.1947	74.8865	6.00038	2.27671e-06	2.08158e-05	0.284953		WDR12	-0.492737	6.53114	-3.18247	0.00471605	0.044962	-2.32593
ELP3	-45.9124	63.2449	-5.99795	2.29118e-06	2.09373e-05	0.282741		RWDD3	-0.622972	5.8538	-3.1816	0.00472535	0.0450276	-2.32778
PRRX1	5.9358	15.7742	5.99642	2.30032e-06	2.10101e-05	0.281349		FFAR1	0.65604	6.30858	3.18087	0.00473324	0.0450463	-2.32935
MPHOSPH8	-624.263	1615.23	-5.99573	2.30451e-06	2.10377e-05	0.280713		KIAA0232	-0.712912	7.83317	-3.18076	0.00473438	0.0450463	-2.32958
USP3	1115.46	4770.88	5.99488	2.30962e-06	2.10735e-05	0.279939		GRSF1	-0.268423	11.9344	-3.18074	0.00473458	0.0450463	-2.32962
FOLR1	47.0869	97.1007	5.99452	2.31179e-06	2.10826e-05	0.279611		NCOA1	-0.489307	10.2959	-3.17975	0.00474532	0.0451029	-2.33175
PLPP5	-873.696	1681.88	-5.99411	2.31425e-06	2.10942e-05	0.27924		EIF4G1	0.605445	9.1899	3.17974	0.00474538	0.0451029	-2.33177
FAM229B	-11.8878	18.25	-5.99312	2.3202e-06	2.11377e-05	0.278342		JAK2	-1.25755	10.4746	-3.17811	0.004763	0.0452473	-2.33526
ADAD2	60.7386	113.557	5.99203	2.32686e-06	2.11875e-05	0.277341		CRYBG2	0.346404	3.50536	3.17768	0.00476764	0.0452682	-2.33617
COQ7	-112.098	325.832	-5.99144	2.33043e-06	2.12092e-05	0.276805		CDKN3	-0.579777	5.14599	-3.1769	0.00477605	0.0453229	-2.33783
SPSB3	-194.057	819.717	-5.99094	2.33343e-06	2.12154e-05	0.276355		F2	0.278874	2.98919	3.1767	0.00477827	0.0453229	-2.33827
ZBTB47	137.343	383.24	5.99093	2.33349e-06	2.12154e-05	0.276346		NINL	0.45013	4.89734	3.1763	0.00478266	0.0453292	-2.33913
LIG1	-96.7907	241.181	-5.99035	2.33704e-06	2.12323e-05	0.275814		CFAP97	-0.843633	10.5627	-3.17615	0.00478424	0.0453292	-2.33944
SYNE1	-597.18	1072.25	-5.99024	2.33773e-06	2.12323e-05	0.275711		POM121	1.00994	10.4483	3.17597	0.00478623	0.0453292	-2.33984
IL23A	-733.178	908.666	-5.98888	2.346e-06	2.12965e-05	0.274477		CAPN7	-0.826524	9.07067	-3.17538	0.00479267	0.0453671	-2.3411
AIFM2	-39.6107	43.1171	-5.98671	2.35936e-06	2.14069e-05	0.272491		ACAD8	0.423085	5.93778	3.17445	0.00480281	0.0454399	-2.34309
PSEN1	1085.29	3622.8	5.9864	2.36122e-06	2.14129e-05	0.272215		NTF3	0.337331	6.6943	3.17285	0.00482028	0.0455375	-2.34651
NSUN2	-1091.67	3997.14	-5.98586	2.36455e-06	2.14322e-05	0.271722		TMF1	-0.830612	9.67903	-3.17279	0.00482086	0.0455375	-2.34662
EFCAB7	-38.7192	73.4191	-5.98518	2.36875e-06	2.14595e-05	0.271101		FKBP14	-0.640918	5.26819	-3.17255	0.00482355	0.0455375	-2.34715
OR7A17	6.84379	18.9606	5.98487	2.3707e-06	2.14662e-05	0.270813		PCM1	-0.776597	10.2063	-3.17237	0.00482553	0.0455375	-2.34754
ARL14EP	-110.628	249.854	-5.98448	2.37312e-06	2.14772e-05	0.270456		GALNT7	-0.787723	7.83724	-3.17223	0.00482709	0.0455375	-2.34784
CKLF	10087.6	22386	5.97976	2.4025e-06	2.17321e-05	0.26615		ZNF362	0.612642	6.62821	3.17215	0.00482792	0.0455375	-2.348
GPRASP1	-120.932	135.07	-5.97862	2.40968e-06	2.1786e-05	0.265106		PHACTR1	-0.59932	4.7021	-3.17194	0.00483025	0.0455375	-2.34845
L3MBTL1	-31.102	29.1935	-5.97803	2.41339e-06	2.18085e-05	0.264567		MCL1	-0.78708	16.6064	-3.17171	0.00483279	0.0455384	-2.34895
BDP1	-142.095	543.154	-5.97766	2.41573e-06	2.18186e-05	0.264228		FMO1	0.584941	4.0922	3.17029	0.00484833	0.0456616	-2.35197
SYNC	132.148	229.47	5.97581	2.42738e-06	2.19128e-05	0.262542		PLA2G6	-0.486958	4.71295	-3.16982	0.00485358	0.0456617	-2.35299
ATF7	66.2723	329.055	5.97088	2.45879e-06	2.21759e-05	0.258038		CHRNE	-0.802239	4.65756	-3.16973	0.00485459	0.0456617	-2.35319
MYBL1	-626.005	854.878	-5.97085	2.45901e-06	2.21759e-05	0.258006		LSM1	-0.542453	8.63952	-3.16958	0.00485624	0.0456617	-2.35351
RRP9	-130.531	345.706	-5.96863	2.47332e-06	2.22936e-05	0.255974		ZNF184	-0.820167	6.95076	-3.1694	0.00485815	0.0456617	-2.35388
COL1A1	156.351	376.302	5.96831	2.47534e-06	2.23006e-05	0.255687		UTS2	-2.15387	7.48781	-3.16775	0.00487647	0.0458108	-2.35742
NAALADL1	-61.1301	84.0576	-5.96765	2.47964e-06	2.23256e-05	0.255079		TXN	-0.638023	13.0309	-3.16729	0.00488148	0.0458342	-2.35839
ZBTB44	-879.01	2370.84	-5.9675	2.48063e-06	2.23256e-05	0.254939		DNAJB6	-0.58042	12.2593	-3.16708	0.00488389	0.0458342	-2.35885
MFN1	-103.886	286.795	-5.96357	2.50618e-06	2.25443e-05	0.251346		HNRNPK	0.265805	17.6543	3.16668	0.00488828	0.0458387	-2.35969
MIEF2	24.2768	76.4972	5.96323	2.5084e-06	2.25528e-05	0.251035		USP10	0.552599	10.2713	3.16643	0.00489104	0.0458387	-2.36023
ITM2C	-401.323	602.517	-5.96129	2.52114e-06	2.2656e-05	0.249258		MRPL3	-0.803275	9.92005	-3.16637	0.00489176	0.0458387	-2.36036
RCC2	-1235.96	4648.68	-5.95908	2.53572e-06	2.27714e-05	0.247235		REEP5	-0.59	12.1995	-3.16585	0.00489753	0.0458652	-2.36147
TECPR1	-202.061	378.445	-5.95896	2.53653e-06	2.27714e-05	0.247123		ZBTB37	-0.771676	5.97992	-3.16567	0.00489951	0.0458652	-2.36186
TUBGCP5	-79.6699	150.83	-5.9554	2.56023e-06	2.29688e-05	0.243859		SLC35E4	-0.21467	2.8939	-3.1642	0.00491585	0.0459949	-2.36499
ERBB4	21.4855	46.5914	5.95527	2.5611e-06	2.29688e-05	0.243739		FAM102B	-0.624286	8.23922	-3.16366	0.00492191	0.0460285	-2.36615
PAQR3	-41.3224	121.237	-5.95486	2.56379e-06	2.29814e-05	0.24337		MIS12	-0.736808	8.22885	-3.16291	0.00493034	0.0460842	-2.36776
NUP160	-223.793	684.391	-5.95288	2.5771e-06	2.30891e-05	0.241552		C14ORF180	-0.354547	4.78421	-3.16019	0.0049608	0.0463456	-2.37355
ATAD2	-60.5461	195.575	-5.95168	2.58523e-06	2.31503e-05	0.240447		TBC1D2B	0.822785	10.6086	3.15985	0.00496473	0.046354	-2.3743
STIM2	-153.693	400.037	-5.95148	2.58657e-06	2.31507e-05	0.240264		PFN1	0.535819	18.4921	3.15967	0.00496667	0.046354	-2.37467
AASDH	-213.754	1079.88	-5.95118	2.5886e-06	2.31537e-05	0.239989		RPS10-NUDT3	0.26252	11.2955	3.15887	0.0049757	0.0464149	-2.37638
ARHGAP42	24.4245	86.032	5.95104	2.5895e-06	2.31537e-05	0.239867		ABLIM1	0.86532	14.8962	3.15859	0.00497895	0.0464219	-2.37699
BBS10	-114.837	271.424	-5.95017	2.59538e-06	2.31947e-05	0.23907		ASAH1	-0.548089	15.8264	-3.15678	0.00499944	0.0465897	-2.38085
[truncated: 7,197 more rows]

## Sheet: Table S7
Table S6 Agilent probe PH_hs_0034817 targeting OR10H1 across all samples
ID_REF	GSM1528336	GSM1528337	GSM1528338	GSM1528339	GSM1528340	GSM1528341	GSM1528342	GSM1528343	GSM1528344	GSM1528345	GSM1528346	GSM1528347	GSM1528348	GSM1528349	GSM1528364	GSM1528365	GSM1528366	GSM1528367	GSM1528368	GSM1528369	GSM1528370	GSM1528371	GSM1528372	GSM1528373	GSM1528374	GSM1528375	GSM1528376	GSM1528377
	Healthy	Healthy	Healthy	Healthy	Healthy	Healthy	Healthy	Healthy	Healthy	Healthy	Healthy	Healthy	Healthy	Healthy	PBMC_active TB	PBMC_active TB	PBMC_active TB	PBMC_active TB	PBMC_active TB	PBMC_active TB	PBMC_active TB	PBMC_active TB	PBMC_active TB	PBMC_active TB	PBMC_active TB	PBMC_active TB	PBMC_active TB	PBMC_active TB
PH_hs_0034817	435	453	212	372	312	547	393	398	385	384	359	352	520	542	353	352	407	810	485	545	605	519	633	517	705	665	400	756

## Sheet: Table S8
Table S7 OR10H1 expression showed no significant correlation with most immune cell subsets
source	target	r	p.value
OR10H1	B_cells_naive_CIBERSORT	-0.19949	0.308795
OR10H1	B_cells_memory_CIBERSORT	-0.393243	0.0384316
OR10H1	Plasma_cells_CIBERSORT	-0.00415398	0.983263
OR10H1	T_cells_CD8_CIBERSORT	-0.344904	0.072262
OR10H1	T_cells_CD4_naive_CIBERSORT	0.00548794	0.977889
OR10H1	T_cells_CD4_memory_resting_CIBERSORT	-0.271801	0.161763
OR10H1	T_cells_CD4_memory_activated_CIBERSORT	0.257183	0.186437
OR10H1	T_cells_gamma_delta_CIBERSORT	0.290255	0.134047
OR10H1	NK_cells_resting_CIBERSORT	-0.491508	0.0079012
OR10H1	NK_cells_activated_CIBERSORT	-0.242053	0.214612
OR10H1	Monocytes_CIBERSORT	0.195994	0.317524
OR10H1	Macrophages_M0_CIBERSORT	0.307177	0.111827
OR10H1	Macrophages_M1_CIBERSORT	-0.171399	0.383159
OR10H1	Dendritic_cells_resting_CIBERSORT	-0.00684736	0.972414
OR10H1	Dendritic_cells_activated_CIBERSORT	-0.0358803	0.856161
OR10H1	Mast_cells_resting_CIBERSORT	0.12426	0.528698
OR10H1	Mast_cells_activated_CIBERSORT	-0.204507	0.296533
OR10H1	Eosinophils_CIBERSORT	0.156993	0.424974
OR10H1	Neutrophils_CIBERSORT	0.391114	0.039588
OR10H1	Correlation_CIBERSORT	-0.09538	0.62924
OR10H1	RMSE_CIBERSORT	0.0462739	0.815125

## Sheet: Table S9
Table S8 Clinical sample information
No.	Gender	Age	TB diagnostic	Status		TB diagnostic
1	Male	51	A, B	TB		A. Positive Xpert MTB/RIF assay
2	Male	59	A, B	TB		B. Positive sputum culture for Mtb
3	Male	72	A, B, C	TB		C. Clinical-radiological criteria
4	Female	18	A, C	TB
5	Female	30	A, C	TB
6	Male	57	A, C	TB
7	Male	40	A, B	TB
8	Male	76	A, B	TB
9	Male	79	A, B	TB
10	Female	26	A, C	TB
11	Male	29	A, C	TB
12	Male	76	A, B	TB
13	Male	40	A, B	TB
14	Male	57	A, B	TB
15	Male	72	A, B	TB
16	Male	77	A, B	TB
17	Male	20	A, C	TB
18	Male	93	A, B	TB
19	Female	78	A, B	TB
20	Female	24	A, B	TB
21	Male	38	A, B	TB
22	Female	41	A, B	TB
23	Male	50	A, B	TB
24	Male	63	A, B	TB
25	Male	51	A, B	TB
26	Male	58	A, B	TB
27	Male	58	A, B	TB
28	Male	51	A, B	TB
29	Male	57	A, B	TB
30	Female	46	A, B	TB
31	Male	51	A, B	TB
32	Male	50	A, B	TB
33	Male	57	A, B	TB
34	Female	20	A, C	TB
35	Male	47	A, B	TB
36	Male	46	A, B	TB
37	Male	46	A, B	TB
38	Male	43	A, B	TB
39	Male	51	A, B	TB
40	Male	41	A, B	TB
41	Male	36		Healthy
42	Male	22		Healthy
43	Male	19		Healthy
44	Male	43		Healthy
45	Male	44		Healthy
46	Male	31		Healthy
47	Male	51		Healthy
48	Female	41		Healthy
49	Female	37		Healthy
50	Male	19		Healthy
51	Female	31		Healthy
52	Male	39		Healthy
53	Male	51		Healthy
54	Male	21		Healthy
55	Female	38		Healthy
56	Male	44		Healthy
57	Male	39		Healthy
58	Male	48		Healthy
59	Male	28		Healthy
60	Male	22		Healthy
61	Female	28		Healthy
62	Female	33		Healthy
63	Male	33		Healthy
64	Male	58		Healthy
65	Male	62		Healthy
66	Female	41		Healthy
67	Male	31		Healthy
68	Male	41		Healthy
69	Male	28		Healthy
70	Male	31		Healthy
71	Female	43		Healthy
72	Male	52		Healthy
73	Male	49		Healthy
74	Female	21		Healthy
75	Male	40		Healthy
76	Male	29		Healthy
77	Male	26		Healthy
78	Male	33		Healthy
79	Male	46		Healthy
80	Male	57		Healthy
